# Supplementary material for: Evaluation of dynamic changes in interstitial fluid proteome following microdialysis probe insertion trauma in trapezius muscle of healthy women
Source: Sci Rep. 2017 Mar 7;7:43512. doi: 10.1038/srep43512 (PMC5339898; doi:10.1038/srep43512)
Supplement: Supplementary Dataset 1 [file srep43512-s2.xls]

## Sheet: Supplementary S1
#	Identified Proteins (212)	Accession Number	Molecular Weight	Protein Grouping Ambiguity	biological adhesion	biological regulation	cell killing	cellular process	developmental process	establishment of localization	growth	immune system process	localization	locomotion	metabolic process	multi-organism process	multicellular organismal process	pigmentation	reproduction	reproductive process	response to stimulus	rhythmic process	viral reproduction	Golgi apparatus	cytoplasm	cytoskeleton	endoplasmic reticulum	endosome	extracellular region	intracellular organelle	membrane	mitochondrion	nucleus	organelle membrane	organelle part	plasma membrane	ribosome	antioxidant activity	auxiliary transport protein activity	binding	catalytic activity	chaperone regulator activity	chemoattractant activity	chemorepellent activity	electron carrier activity	enzyme regulator activity	metallochaperone activity	molecular function	molecular transducer activity
1	Myoglobin OS=Homo sapiens GN=MB PE=1 SV=2	MYG_HUMAN	17 kDa			enucleate erythrocyte differentiation		enucleate erythrocyte differentiation	enucleate erythrocyte differentiation			enucleate erythrocyte differentiation					slow-twitch skeletal muscle fiber contraction				response to hormone stimulus								extracellular vesicular exosome											metal ion binding								oxygen transporter activity
2	Serum albumin OS=Homo sapiens GN=ALB PE=1 SV=2	sp|P02768|ALBU_HUMAN	69 kDa			blood coagulation	hemolysis by symbiont of host red blood cells	platelet activation		transport			maintenance of mitochondrion location		lipoprotein metabolic process	hemolysis by symbiont of host red blood cells	retina homeostasis				cellular response to starvation			Golgi apparatus	platelet alpha granule lumen		endoplasmic reticulum		extracellular region	Golgi apparatus	myelin sheath		nucleus		platelet alpha granule lumen	myelin sheath		antioxidant activity		drug binding								antioxidant activity
3	Carbonic anhydrase 3 OS=Homo sapiens GN=CA3 PE=1 SV=3	CAH3_HUMAN	30 kDa					one-carbon compound metabolic process		bicarbonate transport			bicarbonate transport		one-carbon compound metabolic process						response to ethanol				cytosol															nickel ion binding	carbonate dehydratase activity							nickel ion binding
4	Cluster of Hemoglobin subunit beta OS=Homo sapiens GN=HBB PE=1 SV=2 (HBB_HUMAN)	HBB_HUMAN [4]	16 kDa	true		negative regulation of transcription from RNA polymerase II promoter		receptor-mediated endocytosis		nitric oxide transport			nitric oxide transport		hydrogen peroxide catabolic process		blood coagulation				response to hydrogen peroxide				hemoglobin complex				extracellular vesicular exosome											oxygen binding								oxygen transporter activity
4.1	Hemoglobin subunit beta OS=Homo sapiens GN=HBB PE=1 SV=2	HBB_HUMAN	16 kDa	true		positive regulation of nitric oxide biosynthetic process		receptor-mediated endocytosis		nitric oxide transport			nitric oxide transport		hydrogen peroxide catabolic process		blood coagulation				blood coagulation				hemoglobin complex				extracellular vesicular exosome											oxygen binding								oxygen transporter activity
4.2	Hemoglobin subunit gamma-1 OS=Homo sapiens GN=HBG1 PE=1 SV=2	HBG1_HUMAN (+1)	16 kDa	true		blood coagulation											blood coagulation				blood coagulation				cytosol															oxygen binding								oxygen transporter activity
4.3	Hemoglobin subunit delta OS=Homo sapiens GN=HBD PE=1 SV=2	HBD_HUMAN	16 kDa	true		blood coagulation											blood coagulation				blood coagulation				cytosol															oxygen binding								oxygen transporter activity
5	Ig kappa chain C region OS=Homo sapiens GN=IGKC PE=1 SV=1	IGKC_HUMAN	12 kDa			retina homeostasis		phagocytosis, recognition		receptor-mediated endocytosis		immune response	receptor-mediated endocytosis		complement activation, classical pathway	defense response to bacterium	retina homeostasis				defense response to bacterium								extracellular region		plasma membrane					plasma membrane				antigen binding								immunoglobulin receptor binding
6	Cluster of Serotransferrin OS=Homo sapiens GN=TF PE=1 SV=3 (TRFE_HUMAN)	TRFE_HUMAN	77 kDa	true		positive regulation of receptor-mediated endocytosis		cellular iron ion homeostasis		transferrin transport			transferrin transport		regulation of protein stability		retina homeostasis				blood coagulation				cytoplasmic membrane-bounded vesicle			endosome membrane	extracellular region	secretory granule lumen	endosome membrane			endosome membrane	endosome membrane	basal plasma membrane				ferric iron binding								ferric iron transmembrane transporter activity
6.1	Serotransferrin OS=Homo sapiens GN=TF PE=1 SV=3	TRFE_HUMAN	77 kDa	true		positive regulation of receptor-mediated endocytosis		platelet activation		transferrin transport			transferrin transport		regulation of protein stability		retina homeostasis				blood coagulation				cytoplasmic membrane-bounded vesicle			endosome membrane	extracellular region	secretory granule lumen	endosome membrane			endosome membrane	endosome membrane	basal plasma membrane				ferric iron binding								ferric iron transmembrane transporter activity
7	Hemoglobin subunit alpha OS=Homo sapiens GN=HBA1 PE=1 SV=2	HBA_HUMAN	15 kDa					receptor-mediated endocytosis		bicarbonate transport			bicarbonate transport		hydrogen peroxide catabolic process						hydrogen peroxide catabolic process				cytosolic small ribosomal subunit				extracellular region	cytosolic small ribosomal subunit	membrane				cytosolic small ribosomal subunit		cytosolic small ribosomal subunit			oxygen binding								oxygen transporter activity
8	Transthyretin OS=Homo sapiens GN=TTR PE=1 SV=1	TTHY_HUMAN	16 kDa					extracellular matrix organization		transport			transport		cellular protein metabolic process		phototransduction, visible light				phototransduction, visible light				cytoplasm				extracellular region											identical protein binding								hormone binding
9	Phosphatidylethanolamine-binding protein 1 OS=Homo sapiens GN=PEBP1 PE=1 SV=3	PEBP1_HUMAN	21 kDa			activation of MAPKK activity		activation of MAPKK activity	axon guidance			innate immune response	axon guidance		activation of MAPKK activity		axon guidance				innate immune response				cytosol				extracellular vesicular exosome	nucleus			nucleus							phosphatidylethanolamine binding						serine-type endopeptidase inhibitor activity		protein kinase binding
10	Mth938 domain-containing protein OS=Homo sapiens GN=AAMDC PE=1 SV=1	sp|Q9H7C9|AAMDC_HUMAN	13 kDa			positive regulation of fat cell differentiation																			cytoplasm
11	Cluster of Alpha-1-antitrypsin OS=Homo sapiens GN=SERPINA1 PE=1 SV=3 (sp|P01009|A1AT_HUMAN)	sp|P01009|A1AT_HUMAN	47 kDa	true		blood coagulation		platelet activation		COPII coating of Golgi vesicle			platelet degranulation		protein amino acid N-linked glycosylation via asparagine		blood coagulation				blood coagulation			Golgi apparatus	ER to Golgi transport vesicle		endoplasmic reticulum		extracellular region	Golgi apparatus	ER-Golgi intermediate compartment membrane			Golgi membrane	ER-Golgi intermediate compartment membrane					identical protein binding						serine-type endopeptidase inhibitor activity		serine-type endopeptidase inhibitor activity
11.1	Alpha-1-antitrypsin OS=Homo sapiens GN=SERPINA1 PE=1 SV=3	sp|P01009|A1AT_HUMAN	47 kDa	true		blood coagulation		platelet activation		COPII coating of Golgi vesicle			platelet degranulation		protein amino acid N-linked glycosylation via asparagine		blood coagulation				blood coagulation			Golgi apparatus	ER to Golgi transport vesicle		endoplasmic reticulum		extracellular region	Golgi apparatus	ER-Golgi intermediate compartment membrane			Golgi membrane	ER-Golgi intermediate compartment membrane					identical protein binding						serine-type endopeptidase inhibitor activity		serine-type endopeptidase inhibitor activity
12	Alpha-1-acid glycoprotein 1 OS=Homo sapiens GN=ORM1 PE=1 SV=1	A1AG1_HUMAN	24 kDa	true		regulation of immune system process				transport			transport								inflammatory response								extracellular region
13	Isoform 2 of Triosephosphate isomerase OS=Homo sapiens GN=TPI1	sp|P60174-1|TPIS_HUMAN (+1)	27 kDa					glyceraldehyde-3-phosphate biosynthetic process	multicellular organismal development						glycolysis		multicellular organismal development								cytosol				extracellular vesicular exosome	nucleus			nucleus							ubiquitin protein ligase binding	triose-phosphate isomerase activity							ubiquitin protein ligase binding
14	Fatty acid-binding protein, heart OS=Homo sapiens GN=FABP3 PE=1 SV=4	FABPH_HUMAN	15 kDa			negative regulation of cell proliferation		fatty acid metabolic process							triacylglycerol catabolic process						response to drug				cytosol				extracellular vesicular exosome											cytoskeletal protein binding								icosatetraenoic acid binding
15	Hemopexin OS=Homo sapiens GN=HPX PE=1 SV=2	HEMO_HUMAN	52 kDa			cellular iron ion homeostasis		heme metabolic process		heme transport			heme transport		hemoglobin metabolic process								viral reproduction						extracellular region											metal ion binding								heme transporter activity
16	Cluster of Ig lambda-2 chain C regions OS=Homo sapiens GN=IGLC2 PE=1 SV=1 (LAC2_HUMAN)	LAC2_HUMAN [2]	11 kDa	true		complement activation, classical pathway		phagocytosis, recognition		receptor-mediated endocytosis		complement activation	receptor-mediated endocytosis		complement activation, classical pathway	defense response to bacterium					defense response to bacterium								extracellular region		plasma membrane					plasma membrane				antigen binding								immunoglobulin receptor binding
16.1	Ig lambda-2 chain C regions OS=Homo sapiens GN=IGLC2 PE=1 SV=1	LAC2_HUMAN	11 kDa	true		complement activation, classical pathway		phagocytosis, recognition		receptor-mediated endocytosis		complement activation	receptor-mediated endocytosis		complement activation, classical pathway	defense response to bacterium					defense response to bacterium								extracellular region		plasma membrane					plasma membrane				antigen binding								immunoglobulin receptor binding
16.2	Immunoglobulin lambda-like polypeptide 5 OS=Homo sapiens GN=IGLL5 PE=2 SV=2	sp|B9A064|IGLL5_HUMAN	23 kDa	true		complement activation, classical pathway		phagocytosis, recognition		receptor-mediated endocytosis		innate immune response	receptor-mediated endocytosis		complement activation, classical pathway	defense response to bacterium					defense response to bacterium								immunoglobulin complex, circulating		external side of plasma membrane					external side of plasma membrane				antigen binding								immunoglobulin receptor binding
17	Isoform 5 of Four and a half LIM domains protein 1 OS=Homo sapiens GN=FHL1	sp|Q13642-5|FHL1_HUMAN	34 kDa			negative regulation of cell growth		cell differentiation	muscle development								organ morphogenesis								cytosol					nucleus	plasma membrane		nucleus			plasma membrane				zinc ion binding								zinc ion binding
18	Cluster of Ig gamma-1 chain C region OS=Homo sapiens GN=IGHG1 PE=1 SV=1 (IGHG1_HUMAN)	IGHG1_HUMAN [2]	36 kDa	true		retina homeostasis		phagocytosis, recognition		receptor-mediated endocytosis		complement activation	receptor-mediated endocytosis		complement activation, classical pathway	defense response to bacterium	retina homeostasis				defense response to bacterium								extracellular region		external side of plasma membrane					external side of plasma membrane				antigen binding								immunoglobulin receptor binding
18.1	Ig gamma-1 chain C region OS=Homo sapiens GN=IGHG1 PE=1 SV=1	IGHG1_HUMAN	36 kDa	true		complement activation, classical pathway		phagocytosis, recognition		receptor-mediated endocytosis		complement activation	receptor-mediated endocytosis		complement activation, classical pathway	defense response to bacterium					defense response to bacterium								extracellular region		external side of plasma membrane					external side of plasma membrane				antigen binding								immunoglobulin receptor binding
18.2	Ig gamma-3 chain C region OS=Homo sapiens GN=IGHG3 PE=1 SV=2	IGHG3_HUMAN	41 kDa	true		retina homeostasis		phagocytosis, recognition		receptor-mediated endocytosis		complement activation	receptor-mediated endocytosis		complement activation, classical pathway	defense response to bacterium	retina homeostasis				defense response to bacterium								extracellular region		external side of plasma membrane					external side of plasma membrane				antigen binding								immunoglobulin receptor binding
19	Zinc-alpha-2-glycoprotein OS=Homo sapiens GN=AZGP1 PE=1 SV=2	ZA2G_HUMAN	34 kDa		cell adhesion	negative regulation of cell proliferation		cell adhesion		transmembrane transport		antigen processing and presentation of peptide antigen via MHC class I	transmembrane transport				detection of chemical stimulus involved in sensory perception of bitter taste				detection of chemical stimulus involved in sensory perception of bitter taste								extracellular region	nucleus	plasma membrane		nucleus			plasma membrane				protein transmembrane transporter activity	ribonuclease activity							ribonuclease activity
20	Keratin, type II cytoskeletal 1 OS=Homo sapiens GN=KRT1 PE=1 SV=6	K2C1_HUMAN	66 kDa	true		retina homeostasis		complement activation, lectin pathway				complement activation, lectin pathway			complement activation, lectin pathway		retina homeostasis				response to oxidative stress					cytoskeleton			extracellular vesicular exosome	nucleus	plasma membrane		nucleus		keratin filament	plasma membrane				carbohydrate binding								receptor activity	receptor activity
21	Myozenin-2 OS=Homo sapiens GN=MYOZ2 PE=1 SV=1	MYOZ2_HUMAN	30 kDa																						Z disc	actin cytoskeleton				actin cytoskeleton										telethonin binding								telethonin binding
22	Isoform 2 of Fibrinogen alpha chain OS=Homo sapiens GN=FGA	sp|P02671-2|FIBA_HUMAN (+1)	70 kDa		cell-matrix adhesion	blood coagulation		cell-matrix adhesion		platelet degranulation		adaptive immune response	platelet degranulation		cellular protein metabolic process	induction of bacterial agglutination	blood coagulation				response to estradiol stimulus				platelet alpha granule		rough endoplasmic reticulum		extracellular region	rough endoplasmic reticulum	external side of plasma membrane				platelet alpha granule lumen	external side of plasma membrane												structural molecule activity
23	Alpha-1-acid glycoprotein 2 OS=Homo sapiens GN=ORM2 PE=1 SV=2	A1AG2_HUMAN	24 kDa	true		regulation of immune system process				transport			transport								acute-phase response								extracellular space
24	Carbonic anhydrase 1 OS=Homo sapiens GN=CA1 PE=1 SV=2	CAH1_HUMAN	29 kDa					one-carbon compound metabolic process		bicarbonate transport			bicarbonate transport		one-carbon compound metabolic process										cytosol				extracellular vesicular exosome											zinc ion binding	arylesterase activity							zinc ion binding
25	Small muscular protein OS=Homo sapiens GN=SMPX PE=2 SV=3	SMPX_HUMAN	10 kDa														striated muscle contraction								M band					nucleus	muscle tendon junction		nucleus			muscle tendon junction
26	Superoxide dismutase [Cu-Zn] OS=Homo sapiens GN=SOD1 PE=1 SV=2	SODC_HUMAN	16 kDa			regulation of GTPase activity		platelet degranulation	embryo implantation	platelet degranulation		thymus development	platelet degranulation		activation of MAPK activity	embryo implantation	ovarian follicle development		ovarian follicle development	embryo implantation	locomotory behavior	ovarian follicle development			lysosome				extracellular region	cytoplasmic vesicle	myelin sheath	mitochondrial intermembrane space	nucleus		mitochondrial matrix	myelin sheath				Rac GTPase binding	superoxide dismutase activity							superoxide dismutase activity
27	Cluster of Keratin, type I cytoskeletal 10 OS=Homo sapiens GN=KRT10 PE=1 SV=6 (K1C10_HUMAN)	K1C10_HUMAN [3]	59 kDa	true		positive regulation of cell growth		cell proliferation	epidermis development			innate immune response	keratinocyte migration	keratinocyte migration			hair follicle morphogenesis				response to zinc ion				cytosol	intermediate filament cytoskeleton			extracellular space	nucleus	membrane		nucleus		keratin filament					MHC class II protein binding								MHC class II receptor activity	MHC class II receptor activity
27.1	Keratin, type I cytoskeletal 10 OS=Homo sapiens GN=KRT10 PE=1 SV=6	K1C10_HUMAN	59 kDa	true				keratinocyte differentiation	keratinocyte differentiation																cytoplasm	intermediate filament			extracellular space	nucleus	membrane		nucleus		keratin filament													structural constituent of epidermis
27.2	Keratin, type I cytoskeletal 14 OS=Homo sapiens GN=KRT14 PE=1 SV=4	K1C14_HUMAN	52 kDa	true				epithelial cell differentiation	epithelial cell differentiation								hair cycle				response to zinc ion				cytosol	intermediate filament			extracellular vesicular exosome	nucleus			nucleus		keratin filament													structural constituent of cytoskeleton
27.3	Keratin, type I cytoskeletal 16 OS=Homo sapiens GN=KRT16 PE=1 SV=4	K1C16_HUMAN	51 kDa	true		negative regulation of cell migration		keratinocyte migration	keratinocyte differentiation			innate immune response	keratinocyte migration	keratinocyte migration			hair cycle				innate immune response					intermediate filament			extracellular vesicular exosome	nucleus			nucleus		intermediate filament													structural constituent of cytoskeleton
28	Keratin, type I cytoskeletal 9 OS=Homo sapiens GN=KRT9 PE=1 SV=3	K1C9_HUMAN	62 kDa	true				intermediate filament organization	skin development								skin development		spermatogenesis	spermatogenesis						intermediate filament			extracellular space	nucleus	membrane		nucleus		intermediate filament													structural constituent of cytoskeleton
29	Protein S100-A7 OS=Homo sapiens GN=S100A7 PE=1 SV=4	S10A7_HUMAN	11 kDa			sequestering of metal ion		keratinocyte differentiation	keratinocyte differentiation			innate immune response	sequestering of metal ion			response to lipopolysaccharide	epidermis development				response to lipopolysaccharide				endoplasmic reticulum		endoplasmic reticulum		extracellular region	nucleus	focal adhesion		nucleus			focal adhesion				RAGE receptor binding								calcium ion binding
30	Creatine kinase M-type OS=Homo sapiens GN=CKM PE=1 SV=2	KCRM_HUMAN	43 kDa					phosphocreatine biosynthetic process							cellular nitrogen compound metabolic process										cytosol															ATP binding	creatine kinase activity							creatine kinase activity
31	Cluster of Isoform 3 of PDZ and LIM domain protein 5 OS=Homo sapiens GN=PDLIM5 (sp|Q96HC4-3|PDLI5_HUMAN)	sp|Q96HC4-3|PDLI5_HUMAN	24 kDa	true		regulation of synaptogenesis		regulation of synaptogenesis									regulation of synaptogenesis								Z disc	actin cytoskeleton				actin cytoskeleton	cell junction				postsynaptic density	cell junction				zinc ion binding								protein kinase C binding
31.1	Isoform 3 of PDZ and LIM domain protein 5 OS=Homo sapiens GN=PDLIM5	sp|Q96HC4-3|PDLI5_HUMAN	24 kDa	true		regulation of synaptogenesis		regulation of synaptogenesis									regulation of synaptogenesis								Z disc	actin cytoskeleton				actin cytoskeleton	cell junction				postsynaptic density	cell junction				zinc ion binding								protein kinase C binding
32	Lysozyme C OS=Homo sapiens GN=LYZ PE=1 SV=1	LYSC_HUMAN	17 kDa			retina homeostasis		cytolysis	cytolysis						cellular protein metabolic process	defense response to bacterium	retina homeostasis				defense response to bacterium								extracellular region											identical protein binding	lysozyme activity							identical protein binding
33	Desmin OS=Homo sapiens GN=DES PE=1 SV=3	DESM_HUMAN	54 kDa	true		regulation of heart contraction		muscle filament sliding		muscle filament sliding			muscle filament sliding				muscle contraction								Z disc	intermediate filament cytoskeleton			extracellular vesicular exosome	intermediate filament cytoskeleton	sarcolemma				intermediate filament	sarcolemma				identical protein binding								structural constituent of cytoskeleton
34	Calmodulin (Fragment) OS=Homo sapiens GN=CALM2 PE=4 SV=1	H0Y7A7_HUMAN	21 kDa
35	Cysteine and glycine-rich protein 3 OS=Homo sapiens GN=CSRP3 PE=1 SV=1	CSRP3_HUMAN	21 kDa			regulation of the force of heart contraction		cellular calcium ion homeostasis	blood vessel remodeling				protein localization in organelle				cardiac muscle contraction								Z disc	cytoskeleton				nucleus			nucleus							zinc ion binding								structural constituent of muscle
36	Histone H1.5 OS=Homo sapiens GN=HIST1H1B PE=1 SV=3	H15_HUMAN	23 kDa	true		positive regulation of cell growth		protein stabilization							protein stabilization														extracellular vesicular exosome	nuclear chromatin			nuclear heterochromatin		nuclear heterochromatin					chromatin DNA binding								histone deacetylase binding
37	Antithrombin-III OS=Homo sapiens GN=SERPINC1 PE=1 SV=1	ANT3_HUMAN	53 kDa			blood coagulation											blood coagulation				response to nutrient								extracellular region		plasma membrane					plasma membrane				protease binding						serine-type endopeptidase inhibitor activity		heparin binding
38	Cluster of Peptidyl-prolyl cis-trans isomerase A OS=Homo sapiens GN=PPIA PE=1 SV=2 (PPIA_HUMAN)	PPIA_HUMAN	18 kDa	true		positive regulation of protein secretion		platelet activation		platelet degranulation		leukocyte migration	leukocyte migration	leukocyte migration	RNA-dependent DNA replication	entry into host cell	blood coagulation		release of virus from host	release of virus from host	blood coagulation		viral reproduction		cytosol				extracellular region	nucleus	membrane		nucleus			focal adhesion				peptide binding	peptidyl-prolyl cis-trans isomerase activity							peptidyl-prolyl cis-trans isomerase activity
38.1	Peptidyl-prolyl cis-trans isomerase A OS=Homo sapiens GN=PPIA PE=1 SV=2	PPIA_HUMAN	18 kDa	true		blood coagulation		platelet activation		platelet degranulation		leukocyte migration	leukocyte migration	leukocyte migration	RNA-dependent DNA replication	entry into host cell	blood coagulation		release of virus from host	release of virus from host	blood coagulation		viral reproduction		cytosol				extracellular region	nucleus	membrane		nucleus			focal adhesion				peptide binding	peptidyl-prolyl cis-trans isomerase activity							peptidyl-prolyl cis-trans isomerase activity
39	Cluster of Haptoglobin OS=Homo sapiens GN=HP PE=1 SV=1 (HPT_HUMAN)	HPT_HUMAN [4]	45 kDa	true		negative regulation of oxidoreductase activity		receptor-mediated endocytosis		receptor-mediated endocytosis		immune system process	receptor-mediated endocytosis		proteolysis	defense response to bacterium					defense response to bacterium								extracellular region									antioxidant activity		hemoglobin binding	serine-type endopeptidase activity							hemoglobin binding
39.1	Haptoglobin OS=Homo sapiens GN=HP PE=1 SV=1	HPT_HUMAN (+2)	45 kDa	true		negative regulation of oxidoreductase activity		proteolysis		receptor-mediated endocytosis		immune system process	receptor-mediated endocytosis		proteolysis	defense response to bacterium					defense response to bacterium								extracellular region									antioxidant activity		hemoglobin binding	serine-type endopeptidase activity							hemoglobin binding
39.2	Haptoglobin (Fragment) OS=Homo sapiens GN=HP PE=3 SV=1	H3BS21_HUMAN	25 kDa	true
40	Protein AMBP OS=Homo sapiens GN=AMBP PE=1 SV=1	AMBP_HUMAN	39 kDa		cell adhesion	negative regulation of JNK cascade		receptor-mediated endocytosis		receptor-mediated endocytosis			receptor-mediated endocytosis		heme catabolic process	female pregnancy			female pregnancy	female pregnancy			viral reproduction						extracellular region	intracellular membrane-bounded organelle	plasma membrane					plasma membrane			calcium channel inhibitor activity	heme binding						serine-type endopeptidase inhibitor activity		calcium channel inhibitor activity
41	Cluster of Keratin, type II cytoskeletal 2 epidermal OS=Homo sapiens GN=KRT2 PE=1 SV=2 (K22E_HUMAN)	K22E_HUMAN [5]	65 kDa	true		positive regulation of defense response to virus by host		keratinocyte proliferation	morphogenesis of an epithelium			hemopoietic progenitor cell differentiation	keratinocyte migration	keratinocyte migration			keratinocyte activation				wound healing			Golgi apparatus	Golgi apparatus	intermediate filament cytoskeleton			extracellular space	Golgi apparatus	membrane	mitochondrion	nucleus		keratin filament	plasma membrane												structural molecule activity
41.1	Keratin, type II cytoskeletal 2 epidermal OS=Homo sapiens GN=KRT2 PE=1 SV=2	K22E_HUMAN	65 kDa	true				keratinocyte migration	epidermis development				keratinocyte migration	keratinocyte migration			keratinocyte activation							Golgi apparatus	Golgi apparatus	intermediate filament cytoskeleton			extracellular vesicular exosome	nucleus	membrane		nucleus		keratin filament													structural constituent of cytoskeleton
41.2	Keratin, type II cytoskeletal 6A OS=Homo sapiens GN=KRT6A PE=1 SV=3	K2C6A_HUMAN (+1)	60 kDa	true		positive regulation of defense response to virus by host		cell differentiation	cell differentiation												wound healing					keratin filament			extracellular vesicular exosome	nucleus	membrane		nucleus		keratin filament													structural constituent of cytoskeleton
41.3	Keratin, type II cytoskeletal 5 OS=Homo sapiens GN=KRT5 PE=1 SV=3	K2C5_HUMAN	62 kDa	true				hemidesmosome assembly	epidermis development								epidermis development								mitochondrion	intermediate filament			extracellular vesicular exosome	nucleus	plasma membrane	mitochondrion	nucleus		keratin filament	plasma membrane												structural constituent of cytoskeleton
41.4	Keratin, type II cytoskeletal 6B OS=Homo sapiens GN=KRT6B PE=1 SV=5	K2C6B_HUMAN	60 kDa	true					ectoderm development								ectoderm development									keratin filament			extracellular vesicular exosome	keratin filament					keratin filament													structural constituent of cytoskeleton
42	DNA-binding protein A OS=Homo sapiens GN=CSDA PE=1 SV=4	sp|P16989|DBPA_HUMAN	40 kDa	true		negative regulation of transcription from RNA polymerase II promoter		transcription, DNA-dependent	in utero embryonic development						transcription, DNA-dependent		male gonad development		spermatogenesis	fertilization	response to cold				perinuclear region of cytoplasm					nucleus	tight junction		nucleus			tight junction				Rho GTPase binding								transcription factor activity
43	Cluster of Phosphoglycerate kinase OS=Homo sapiens GN=PGK1 PE=2 SV=1 (B7Z7A9_HUMAN)	B7Z7A9_HUMAN [2]	41 kDa	true				glycolysis					sperm motility		glycolysis										cytoplasm				extracellular vesicular exosome	nucleus			nucleus							ATP binding	phosphoglycerate kinase activity							phosphoglycerate kinase activity
43.1	Phosphoglycerate kinase OS=Homo sapiens GN=PGK1 PE=2 SV=1	B7Z7A9_HUMAN (+1)	41 kDa	true
44	Cluster of Histone H1.2 OS=Homo sapiens GN=HIST1H1C PE=1 SV=2 (H12_HUMAN)	H12_HUMAN [3]	21 kDa	true		negative regulation of transcription from RNA polymerase II promoter		nucleosome positioning											spermatogenesis	spermatogenesis									extracellular vesicular exosome	nuclear chromatin			nuclear euchromatin		nuclear euchromatin					chromatin DNA binding								chromatin DNA binding
44.1	Histone H1.2 OS=Homo sapiens GN=HIST1H1C PE=1 SV=2	H12_HUMAN	21 kDa	true		negative regulation of transcription from RNA polymerase II promoter		nucleosome assembly																						nucleus			nucleus		nuclear euchromatin					chromatin DNA binding								chromatin DNA binding
44.2	Histone H1.4 OS=Homo sapiens GN=HIST1H1E PE=1 SV=2	H14_HUMAN	22 kDa	true		negative regulation of transcription from RNA polymerase II promoter		nucleosome assembly																					extracellular vesicular exosome	nucleus			nucleus		nuclear heterochromatin					chromatin DNA binding								chromatin DNA binding
44.3	Histone H1.3 OS=Homo sapiens GN=HIST1H1D PE=1 SV=2	H13_HUMAN	22 kDa	true		negative regulation of transcription from RNA polymerase II promoter		nucleosome assembly																						nuclear chromatin			nuclear euchromatin		nuclear euchromatin					chromatin DNA binding								chromatin DNA binding
45	Cluster of Prothrombin OS=Homo sapiens GN=F2 PE=1 SV=2 (THRB_HUMAN)	THRB_HUMAN	70 kDa	true		blood coagulation		platelet activation	negative regulation of astrocyte differentiation			leukocyte migration	leukocyte migration	leukocyte migration	cellular protein metabolic process		multicellular organismal development				response to inactivity			Golgi lumen	Golgi lumen				extracellular region	Golgi lumen	plasma membrane				endoplasmic reticulum lumen	plasma membrane				calcium ion binding	serine-type endopeptidase activity							thrombospondin receptor activity	thrombospondin receptor activity
45.1	Prothrombin OS=Homo sapiens GN=F2 PE=1 SV=2	THRB_HUMAN	70 kDa	true		blood coagulation		platelet activation	negative regulation of astrocyte differentiation			leukocyte migration	leukocyte migration	leukocyte migration	cellular protein metabolic process		multicellular organismal development				response to inactivity			Golgi lumen	Golgi lumen				extracellular region	Golgi lumen	plasma membrane				endoplasmic reticulum lumen	plasma membrane				calcium ion binding	serine-type endopeptidase activity							thrombospondin receptor activity	thrombospondin receptor activity
46	Cluster of Myosin-7 OS=Homo sapiens GN=MYH7 PE=1 SV=5 (MYH7_HUMAN)	MYH7_HUMAN [5]	223 kDa	true		regulation of ATPase activity		ATP metabolic process	in utero embryonic development	actin filament-based movement		innate immune response	actin filament-based movement		ATP metabolic process		skeletal muscle contraction				innate immune response			Golgi apparatus	myofibril	stress fiber			extracellular vesicular exosome	stress fiber	intercalated disc				myosin filament	intercalated disc				ATP binding	actin-dependent ATPase activity							motor activity
46.1	Myosin-7 OS=Homo sapiens GN=MYH7 PE=1 SV=5	MYH7_HUMAN	223 kDa	true		regulation of heart rate		muscle filament sliding	ventricular cardiac muscle morphogenesis	muscle filament sliding			muscle filament sliding		ATP metabolic process		skeletal muscle contraction				response to reactive oxygen species				muscle myosin complex	stress fiber				stress fiber					muscle myosin complex					ATP binding	actin-dependent ATPase activity							microfilament motor activity
46.2	Myosin-1 OS=Homo sapiens GN=MYH1 PE=1 SV=3	MYH1_HUMAN	223 kDa	true																					A band	myosin filament				myosin filament	intercalated disc				myosin filament	intercalated disc				ATP binding								motor activity
46.3	Myosin-2 OS=Homo sapiens GN=MYH2 PE=1 SV=1	MYH2_HUMAN	223 kDa	true				muscle filament sliding		muscle filament sliding		innate immune response	muscle filament sliding				muscle contraction				innate immune response			Golgi apparatus	muscle myosin complex	contractile ring				contractile ring	cell-cell junction				muscle myosin complex	cell-cell junction				ATP binding								microfilament motor activity
46.4	Myosin-3 OS=Homo sapiens GN=MYH3 PE=1 SV=3	MYH3_HUMAN	224 kDa	true				sarcomere organization	muscle development	actin filament-based movement			actin filament-based movement		ATP metabolic process		skeletal muscle contraction								muscle myosin complex	muscle myosin complex			extracellular vesicular exosome	muscle myosin complex					muscle myosin complex					actin filament binding	ATPase activity, coupled							microfilament motor activity
46.5	Myosin-4 OS=Homo sapiens GN=MYH4 PE=1 SV=2	MYH4_HUMAN	223 kDa	true				actin filament-based movement		actin filament-based movement			actin filament-based movement		ATP metabolic process		muscle contraction				response to activity				muscle myosin complex	muscle myosin complex				muscle myosin complex					muscle myosin complex					ATP binding	ATPase activity							microfilament motor activity
47	Cluster of Actin, alpha cardiac muscle 1 OS=Homo sapiens GN=ACTC1 PE=1 SV=1 (ACTC_HUMAN)	ACTC_HUMAN [4]	42 kDa	true		blood coagulation		axon guidance	axon guidance	actin filament-based movement		innate immune response	cell motion		cellular protein metabolic process		cardiac muscle contraction				innate immune response				cytosol	cortical cytoskeleton			extracellular space	NuA4 histone acetyltransferase complex	membrane		NuA4 histone acetyltransferase complex		nucleoplasm	plasma membrane				ATP binding	ATPase activity							ATPase activity
47.1	Actin, alpha cardiac muscle 1 OS=Homo sapiens GN=ACTC1 PE=1 SV=1	ACTC_HUMAN	42 kDa	true		negative regulation of apoptosis		actin filament-based movement	cardiac myofibril assembly	actin-myosin filament sliding			actin-myosin filament sliding				heart contraction				response to ethanol				cytosol	actin filament			extracellular space	actin filament	membrane				actomyosin, actin part	focal adhesion				ATP binding	ATPase activity							myosin binding
47.2	Actin, cytoplasmic 1 OS=Homo sapiens GN=ACTB PE=1 SV=1	ACTB_HUMAN (+1)	42 kDa	true		vascular endothelial growth factor receptor signaling pathway		axon guidance	substantia nigra development			innate immune response	cell motion		cellular protein metabolic process		axon guidance				innate immune response				cytosol	cortical cytoskeleton			extracellular space	NuA4 histone acetyltransferase complex	membrane		NuA4 histone acetyltransferase complex		nucleoplasm	plasma membrane				ATP binding								structural constituent of cytoskeleton
47.3	Actin, alpha 1, skeletal muscle OS=Homo sapiens GN=ACTA1 PE=2 SV=1	Q5T8M7_HUMAN	38 kDa	true
48	Plasminogen OS=Homo sapiens GN=PLG PE=1 SV=2	PLMN_HUMAN	91 kDa			blood coagulation		platelet activation		platelet degranulation			platelet degranulation		cellular protein metabolic process		tissue remodeling				blood coagulation				platelet alpha granule lumen				extracellular region	platelet alpha granule lumen	extrinsic to external side of plasma membrane				platelet alpha granule lumen	extrinsic to external side of plasma membrane				receptor binding	serine-type endopeptidase activity							serine-type endopeptidase activity
49	Cluster of Beta-enolase OS=Homo sapiens GN=ENO3 PE=1 SV=5 (sp|P13929|ENOB_HUMAN)	sp|P13929|ENOB_HUMAN	47 kDa	true				gluconeogenesis	skeletal muscle regeneration		skeletal muscle regeneration				carbohydrate metabolic process		skeletal muscle regeneration				response to drug				cytosol				extracellular vesicular exosome		plasma membrane					plasma membrane				magnesium ion binding	phosphopyruvate hydratase activity							phosphopyruvate hydratase activity
49.1	Beta-enolase OS=Homo sapiens GN=ENO3 PE=1 SV=5	sp|P13929|ENOB_HUMAN	47 kDa	true				gluconeogenesis	skeletal muscle regeneration		skeletal muscle regeneration				carbohydrate metabolic process		skeletal muscle regeneration				response to drug				cytosol				extracellular vesicular exosome		plasma membrane					plasma membrane				magnesium ion binding	phosphopyruvate hydratase activity							magnesium ion binding
50	Ceruloplasmin OS=Homo sapiens GN=CP PE=1 SV=1	CERU_HUMAN (+1)	122 kDa			cellular iron ion homeostasis		cellular iron ion homeostasis		transmembrane transport			transmembrane transport												lysosomal membrane				extracellular region	lysosomal membrane	lysosomal membrane			lysosomal membrane	lysosomal membrane					chaperone binding	ferroxidase activity							ferroxidase activity
51	Nascent polypeptide-associated complex subunit alpha OS=Homo sapiens GN=NACA PE=4 SV=1	E9PAV3_HUMAN	205 kDa
52	Cluster of Titin OS=Homo sapiens GN=TTN PE=4 SV=1 (K7ENY1_HUMAN)	K7ENY1_HUMAN [2]	3994 kDa	true		regulation of protein kinase activity		platelet activation	cardiac muscle fiber development	muscle filament sliding			muscle filament sliding		peptidyl-tyrosine phosphorylation		blood coagulation				response to calcium ion				cytosol	striated muscle thin filament			extracellular vesicular exosome	muscle myosin complex			condensed nuclear chromosome		condensed nuclear chromosome					ATP binding	protein tyrosine kinase activity							structural constituent of muscle
52.1	Titin OS=Homo sapiens GN=TTN PE=4 SV=1	K7ENY1_HUMAN	3994 kDa	true
52.2	Isoform 7 of Titin OS=Homo sapiens GN=TTN	sp|Q8WZ42-7|TITIN_HUMAN	3734 kDa	true		regulation of protein kinase activity		platelet activation	cardiac muscle fiber development	muscle filament sliding			muscle filament sliding		peptidyl-tyrosine phosphorylation		blood coagulation				response to calcium ion				cytosol	striated muscle thin filament			extracellular vesicular exosome	muscle myosin complex			condensed nuclear chromosome		condensed nuclear chromosome					ATP binding	protein tyrosine kinase activity							structural constituent of muscle
53	Cluster of Vitamin D-binding protein OS=Homo sapiens GN=GC PE=4 SV=1 (D6RF35_HUMAN)	D6RF35_HUMAN [3]	53 kDa	true				steroid metabolic process		vitamin transport			vitamin transport		vitamin D metabolic process	female pregnancy	lactation		lactation	female pregnancy	response to nutrient levels				lysosomal lumen				extracellular region	lysosomal lumen					lysosomal lumen					actin binding								vitamin D binding
53.1	Vitamin D-binding protein OS=Homo sapiens GN=GC PE=4 SV=1	D6RF35_HUMAN	53 kDa	true
53.2	Isoform 3 of Vitamin D-binding protein OS=Homo sapiens GN=GC	sp|P02774-3|VTDB_HUMAN (+1)	55 kDa	true				steroid metabolic process		vitamin transport			vitamin transport		vitamin D metabolic process	female pregnancy	lactation		lactation	female pregnancy	response to nutrient levels				lysosomal lumen				extracellular region	lysosomal lumen					lysosomal lumen					actin binding								vitamin D binding
54	Cluster of Nebulin OS=Homo sapiens GN=NEB PE=2 SV=1 (B7Z6B9_HUMAN)	B7Z6B9_HUMAN [3]	50 kDa	false
54.1	Nebulin OS=Homo sapiens GN=NEB PE=4 SV=1	F8WCP0_HUMAN	987 kDa	false
54.2	Nebulin OS=Homo sapiens GN=NEB PE=4 SV=1	F8WCL5_HUMAN	987 kDa	false
54.3	Nebulin OS=Homo sapiens GN=NEB PE=2 SV=1	B7Z6B9_HUMAN	50 kDa	false
55	Cluster of Isoform 2 of Synaptopodin-2 OS=Homo sapiens GN=SYNPO2 (sp|Q9UMS6-2|SYNP2_HUMAN)	sp|Q9UMS6-2|SYNP2_HUMAN	136 kDa	true																					Z disc	actin cytoskeleton				nucleus	focal adhesion		nucleus			focal adhesion				muscle alpha-actinin binding								muscle alpha-actinin binding
55.1	Isoform 2 of Synaptopodin-2 OS=Homo sapiens GN=SYNPO2	sp|Q9UMS6-2|SYNP2_HUMAN	136 kDa	true																					Z disc	actin cytoskeleton				actin cytoskeleton	focal adhesion		nucleus			focal adhesion				muscle alpha-actinin binding								muscle alpha-actinin binding
56	Cluster of Myosin binding protein C, slow type, isoform CRA_g OS=Homo sapiens GN=MYBPC1 PE=4 SV=1 (G3XAE8_HUMAN)	G3XAE8_HUMAN [7]	132 kDa	true
56.1	MYBPC1 protein OS=Homo sapiens GN=MYBPC1 PE=2 SV=1	B7ZL09_HUMAN (+4)	129 kDa	true
56.2	Myosin binding protein C, slow type, isoform CRA_g OS=Homo sapiens GN=MYBPC1 PE=4 SV=1	G3XAE8_HUMAN (+1)	132 kDa	true
57	Cluster of Metallothionein-1G OS=Homo sapiens GN=MT1G PE=1 SV=2 (sp|P13640|MT1G_HUMAN)	sp|P13640|MT1G_HUMAN	6 kDa	true		negative regulation of growth		cytokine and chemokine mediated signaling pathway	monocyte differentiation			monocyte differentiation					monocyte differentiation				response to metal ion				perinuclear region of cytoplasm					nucleus			nucleus							drug binding								zinc ion binding
57.1	Metallothionein-1X OS=Homo sapiens GN=MT1X PE=1 SV=1	MT1X_HUMAN	6 kDa	true		negative regulation of growth															response to metal ion				perinuclear region of cytoplasm					nucleus			nucleus							zinc ion binding								zinc ion binding
58	Cluster of Ubiquitin-40S ribosomal protein S27a OS=Homo sapiens GN=RPS27A PE=1 SV=2 (RS27A_HUMAN)	RS27A_HUMAN	18 kDa	true		positive regulation of ubiquitin-protein ligase activity during mitotic cell cycle		axon guidance	axon guidance	SRP-dependent cotranslational protein targeting to membrane		innate immune response	axon guidance		anaphase-promoting complex-dependent proteasomal ubiquitin-dependent protein catabolic process		axon guidance		virus assembly	virus assembly	innate immune response	circadian rhythm	virus assembly		cytosol			endosome membrane	extracellular space	endocytic vesicle membrane	myelin sheath		nucleus	endocytic vesicle membrane	endosome membrane	myelin sheath	cytosolic small ribosomal subunit			metal ion binding								metal ion binding
58.1	Ubiquitin-40S ribosomal protein S27a OS=Homo sapiens GN=RPS27A PE=1 SV=2	RS27A_HUMAN	18 kDa	true		positive regulation of ubiquitin-protein ligase activity during mitotic cell cycle		axon guidance	axon guidance	SRP-dependent cotranslational protein targeting to membrane		innate immune response	axon guidance		anaphase-promoting complex-dependent proteasomal ubiquitin-dependent protein catabolic process		axon guidance		virus assembly	virus assembly	innate immune response	circadian rhythm	virus assembly		cytosol			endosome membrane	extracellular space	endocytic vesicle membrane	myelin sheath		nucleus	endocytic vesicle membrane	endosome membrane	myelin sheath	cytosolic small ribosomal subunit			metal ion binding								metal ion binding
59	Cluster of Acylphosphatase-2 OS=Homo sapiens GN=ACYP2 PE=1 SV=2 (ACYP2_HUMAN)	ACYP2_HUMAN	11 kDa	true				phosphate metabolic process							phosphate metabolic process										mitochondrion					mitochondrion		mitochondrion									acylphosphatase activity							acylphosphatase activity
59.1	Acylphosphatase-2 OS=Homo sapiens GN=ACYP2 PE=1 SV=2	ACYP2_HUMAN	11 kDa	true				phosphate metabolic process							phosphate metabolic process										mitochondrion					mitochondrion		mitochondrion									acylphosphatase activity							acylphosphatase activity
60	Cluster of Non-histone chromosomal protein HMG-17 OS=Homo sapiens GN=HMGN2 PE=1 SV=3 (HMGN2_HUMAN)	HMGN2_HUMAN	9 kDa	true		positive regulation of transcription from RNA polymerase II promoter		chromatin modification																	cytoplasm					nucleus			nucleus		nucleoplasm					thyroid hormone receptor binding								DNA binding
60.1	Non-histone chromosomal protein HMG-17 OS=Homo sapiens GN=HMGN2 PE=1 SV=3	HMGN2_HUMAN	9 kDa	true																					cytoplasm					nucleus			nucleus		chromatin					DNA binding								DNA binding
61	Cluster of Microtubule-associated protein (Fragment) OS=Homo sapiens GN=MAP4 PE=4 SV=1 (H7C4C5_HUMAN)	H7C4C5_HUMAN	51 kDa	true
61.1	Microtubule-associated protein OS=Homo sapiens GN=MAP4 PE=4 SV=1	E7EVA0_HUMAN	245 kDa	true
62	Cluster of PDZ and LIM domain protein 3 OS=Homo sapiens GN=PDLIM3 PE=1 SV=1 (sp|Q53GG5|PDLI3_HUMAN)	sp|Q53GG5|PDLI3_HUMAN	39 kDa	true				actin filament organization	heart development								heart development								Z disc	actin cytoskeleton				actin cytoskeleton										zinc ion binding								structural constituent of muscle
62.1	PDZ and LIM domain protein 3 OS=Homo sapiens GN=PDLIM3 PE=1 SV=1	sp|Q53GG5|PDLI3_HUMAN	39 kDa	true				actin filament organization	heart development								heart development								Z disc	actin cytoskeleton				actin cytoskeleton										zinc ion binding								structural constituent of muscle
63	Cluster of Ig heavy chain V-III region BUT OS=Homo sapiens PE=1 SV=1 (HV306_HUMAN)	HV306_HUMAN [2]	12 kDa	true		complement activation, classical pathway		receptor-mediated endocytosis		receptor-mediated endocytosis		immune response	receptor-mediated endocytosis		complement activation, classical pathway						immune response								extracellular region		plasma membrane					plasma membrane				antigen binding								antigen binding
63.1	Ig heavy chain V-III region BUT OS=Homo sapiens PE=1 SV=1	HV306_HUMAN	12 kDa	true		complement activation, classical pathway		receptor-mediated endocytosis		receptor-mediated endocytosis		immune response	receptor-mediated endocytosis		complement activation, classical pathway						immune response								extracellular region		plasma membrane					plasma membrane				antigen binding								antigen binding
63.2	Ig heavy chain V-III region BRO OS=Homo sapiens PE=1 SV=1	HV305_HUMAN	13 kDa	true		complement activation, classical pathway		receptor-mediated endocytosis		receptor-mediated endocytosis		immune response	receptor-mediated endocytosis		complement activation, classical pathway						immune response								extracellular region		plasma membrane					plasma membrane				antigen binding								antigen binding
64	Cluster of Isoform 2 of LIM domain-binding protein 3 OS=Homo sapiens GN=LDB3 (sp|O75112-2|LDB3_HUMAN)	sp|O75112-2|LDB3_HUMAN	67 kDa	true				sarcomere organization	sarcomere organization								sarcomere organization								perinuclear region of cytoplasm	cytoskeleton				cytoskeleton										zinc ion binding								cytoskeletal protein binding
64.1	Isoform 2 of LIM domain-binding protein 3 OS=Homo sapiens GN=LDB3	sp|O75112-2|LDB3_HUMAN	67 kDa	true				sarcomere organization	sarcomere organization								sarcomere organization								perinuclear region of cytoplasm	cytoskeleton				cytoskeleton										zinc ion binding								cytoskeletal protein binding
65	Cluster of Granulins OS=Homo sapiens GN=GRN PE=1 SV=2 (sp|P28799|GRN_HUMAN)	sp|P28799|GRN_HUMAN	64 kDa	true		signal transduction		signal transduction	blastocyst hatching	synaptic vesicle endocytosis			synaptic vesicle endocytosis			male mating behavior	male mating behavior		male mating behavior	male mating behavior	male mating behavior				mitochondrion				extracellular vesicular exosome	intracellular membrane-bounded organelle		mitochondrion								growth factor activity								growth factor activity
65.1	Granulins OS=Homo sapiens GN=GRN PE=1 SV=2	sp|P28799|GRN_HUMAN	64 kDa	true		signal transduction		signal transduction	blastocyst hatching	synaptic vesicle endocytosis			synaptic vesicle endocytosis			male mating behavior	male mating behavior		male mating behavior	male mating behavior	male mating behavior				mitochondrion				extracellular vesicular exosome	intracellular membrane-bounded organelle		mitochondrion								growth factor activity								growth factor activity
66	Cluster of Complement component C4B (Childo blood group) OS=Homo sapiens GN=C4B-1 PE=4 SV=1 (A2BHY4_HUMAN)	A2BHY4_HUMAN [5]	193 kDa	true		complement activation, classical pathway		complement activation, classical pathway				innate immune response			complement activation, classical pathway						inflammatory response								extracellular region		plasma membrane					plasma membrane				complement component C1q binding						endopeptidase inhibitor activity		complement component C1q binding
66.1	Complement component C4B (Childo blood group) OS=Homo sapiens GN=C4B-1 PE=4 SV=1	A2BHY4_HUMAN (+2)	193 kDa	true
66.2	Complement C4-A OS=Homo sapiens GN=C4A PE=1 SV=1	CO4A_HUMAN (+1)	193 kDa	true		complement activation, classical pathway		complement activation, classical pathway				innate immune response			complement activation, classical pathway						inflammatory response								extracellular region		plasma membrane					plasma membrane				complement component C1q binding						endopeptidase inhibitor activity		complement component C1q binding
67	Cluster of Tropomyosin beta chain OS=Homo sapiens GN=TPM2 PE=1 SV=1 (sp|P07951|TPM2_HUMAN)	sp|P07951|TPM2_HUMAN [3]	33 kDa	true		positive regulation of heart rate by epinephrine		ruffle organization	brain development	muscle filament sliding			cell motion				muscle contraction				cellular response to reactive oxygen species				muscle thin filament tropomyosin	stress fiber			extracellular vesicular exosome	muscle thin filament tropomyosin	ruffle membrane				muscle thin filament tropomyosin	ruffle membrane				cytoskeletal protein binding								cytoskeletal protein binding
67.1	Tropomyosin beta chain OS=Homo sapiens GN=TPM2 PE=1 SV=1	sp|P07951|TPM2_HUMAN	33 kDa	true		regulation of ATPase activity		muscle filament sliding		muscle filament sliding			muscle filament sliding				muscle filament sliding								cytosol	muscle thin filament tropomyosin				muscle thin filament tropomyosin					muscle thin filament tropomyosin					actin binding								actin binding
67.2	Isoform 4 of Tropomyosin alpha-1 chain OS=Homo sapiens GN=TPM1	sp|P09493-4|TPM1_HUMAN	33 kDa	true		positive regulation of heart rate by epinephrine		ruffle organization	sarcomere organization	muscle filament sliding			cell motion				muscle contraction				cellular response to reactive oxygen species				muscle thin filament tropomyosin	stress fiber				muscle thin filament tropomyosin	ruffle membrane				muscle thin filament tropomyosin	ruffle membrane				cytoskeletal protein binding								cytoskeletal protein binding
67.3	Tropomyosin alpha-3 chain OS=Homo sapiens GN=TPM3 PE=1 SV=1	sp|P06753|TPM3_HUMAN	33 kDa	true				cell motion	brain development	muscle filament sliding			cell motion				brain development								cytosol	muscle thin filament tropomyosin			extracellular vesicular exosome	stress fiber					stress fiber
68	Cluster of Alpha-2-macroglobulin OS=Homo sapiens GN=A2M PE=1 SV=3 (A2MG_HUMAN)	A2MG_HUMAN	163 kDa	true		small GTPase mediated signal transduction		platelet activation	stem cell differentiation	platelet degranulation			platelet degranulation				blood coagulation				blood coagulation				platelet alpha granule lumen				extracellular vesicular exosome	platelet alpha granule lumen					platelet alpha granule lumen					growth factor binding						serine-type endopeptidase inhibitor activity		serine-type endopeptidase inhibitor activity
68.1	Alpha-2-macroglobulin OS=Homo sapiens GN=A2M PE=1 SV=3	A2MG_HUMAN	163 kDa	true		small GTPase mediated signal transduction		platelet activation	stem cell differentiation	platelet degranulation			platelet degranulation				blood coagulation				blood coagulation				platelet alpha granule lumen				extracellular vesicular exosome	platelet alpha granule lumen					platelet alpha granule lumen					growth factor binding						serine-type endopeptidase inhibitor activity		serine-type endopeptidase inhibitor activity
69	Cluster of Alpha-actinin-2 OS=Homo sapiens GN=ACTN2 PE=1 SV=1 (ACTN2_HUMAN)	ACTN2_HUMAN [2]	104 kDa	true	cell adhesion	activation of MAPKK activity		axon guidance	axon guidance	muscle filament sliding		innate immune response	axon guidance		activation of MAPKK activity		sarcomere organization				innate immune response				cortical actin cytoskeleton	actin filament			extracellular vesicular exosome	platelet alpha granule lumen	focal adhesion				platelet alpha granule lumen	focal adhesion				calcium ion binding								structural constituent of muscle
69.1	Alpha-actinin-2 OS=Homo sapiens GN=ACTN2 PE=1 SV=1	ACTN2_HUMAN (+1)	104 kDa	true	cell adhesion	activation of MAPKK activity		axon guidance	axon guidance	muscle filament sliding		innate immune response	axon guidance		activation of MAPKK activity		sarcomere organization				innate immune response				cortical actin cytoskeleton	actin filament			extracellular vesicular exosome	platelet alpha granule lumen	focal adhesion				platelet alpha granule lumen	focal adhesion				calcium ion binding								structural constituent of muscle
70	Cluster of Ig alpha-1 chain C region OS=Homo sapiens GN=IGHA1 PE=1 SV=2 (IGHA1_HUMAN)	IGHA1_HUMAN	38 kDa	true		retina homeostasis		phagocytosis, recognition		receptor-mediated endocytosis		immune response	receptor-mediated endocytosis		complement activation, classical pathway	antibacterial humoral response	retina homeostasis				antibacterial humoral response								extracellular region		external side of plasma membrane					external side of plasma membrane				antigen binding								antigen binding
70.1	Ig alpha-1 chain C region OS=Homo sapiens GN=IGHA1 PE=1 SV=2	IGHA1_HUMAN	38 kDa	true		retina homeostasis		phagocytosis, recognition		receptor-mediated endocytosis		immune response	receptor-mediated endocytosis		complement activation, classical pathway	antibacterial humoral response	retina homeostasis				antibacterial humoral response								extracellular region		external side of plasma membrane					external side of plasma membrane				antigen binding								antigen binding
71	Cluster of Complement factor B OS=Homo sapiens GN=CFB PE=2 SV=1 (B4E1Z4_HUMAN)	B4E1Z4_HUMAN	141 kDa	true		complement activation		complement activation				innate immune response			complement activation						innate immune response								extracellular region		plasma membrane					plasma membrane				complement binding	serine-type endopeptidase activity							serine-type endopeptidase activity
71.1	Complement factor B OS=Homo sapiens GN=CFB PE=2 SV=1	B4E1Z4_HUMAN	141 kDa	true
72	Cluster of Alpha-amylase 1 OS=Homo sapiens GN=AMY1A PE=1 SV=2 (AMY1_HUMAN)	AMY1_HUMAN	58 kDa	true											carbohydrate catabolic process		digestion												extracellular region											chloride ion binding	alpha-amylase activity							chloride ion binding
72.1	Alpha-amylase 1 OS=Homo sapiens GN=AMY1A PE=1 SV=2	AMY1_HUMAN	58 kDa	true											carbohydrate metabolic process		digestion												extracellular space											metal ion binding	alpha-amylase activity							metal ion binding
73	Thioredoxin OS=Homo sapiens GN=TXN PE=1 SV=3	THIO_HUMAN	12 kDa			cell redox homeostasis		cell proliferation				innate immune response	cell motion		protein folding						innate immune response				cytosol				extracellular vesicular exosome	nucleus		mitochondrion	nucleus		nucleoplasm						oxidoreductase activity, acting on sulfur group of donors, disulfide as acceptor							oxidoreductase activity, acting on sulfur group of donors, disulfide as acceptor
74	14 kDa phosphohistidine phosphatase OS=Homo sapiens GN=PHPT1 PE=1 SV=1	sp|Q9NRX4|PHP14_HUMAN	14 kDa			negative regulation of lyase activity		protein amino acid dephosphorylation							protein amino acid dephosphorylation										cytosol				extracellular vesicular exosome										calcium channel inhibitor activity		phosphohistidine phosphatase activity							phosphohistidine phosphatase activity
75	Adenylate kinase OS=Homo sapiens GN=AK1 PE=2 SV=1	Q5T9B7_HUMAN	23 kDa
76	Cystatin-B OS=Homo sapiens GN=CSTB PE=1 SV=2	CYTB_HUMAN	11 kDa			negative regulation of peptidase activity											adult locomotory behavior				adult locomotory behavior				cytoplasm				extracellular space	nucleolus			nucleolus		nucleolus					protease binding						endopeptidase inhibitor activity		protease binding
77	Beta-2-microglobulin OS=Homo sapiens GN=B2M PE=1 SV=1	B2MG_HUMAN (+1)	14 kDa			positive regulation of protein binding		cytokine and chemokine mediated signaling pathway	T cell differentiation in the thymus			T cell differentiation in the thymus			cellular protein metabolic process	defense response to Gram-positive bacterium	T cell differentiation in the thymus				response to cadmium ion		viral reproduction	ER to Golgi transport vesicle membrane	early endosome membrane			early endosome lumen	extracellular region	phagocytic vesicle membrane	membrane			Golgi membrane	phagocytic vesicle membrane	plasma membrane				glycoprotein binding								glycoprotein binding
78	Cofilin-2 OS=Homo sapiens GN=CFL2 PE=1 SV=1	COF2_HUMAN (+1)	19 kDa	true		positive regulation of actin filament depolymerization		muscle maintenance	sarcomere organization								sarcomere organization								I band	actin cytoskeleton			extracellular space	actin cytoskeleton			nuclear matrix		nuclear matrix
79	Flavin reductase (NADPH) OS=Homo sapiens GN=BLVRB PE=1 SV=3	BLVRB_HUMAN	22 kDa					porphyrin metabolic process							heme catabolic process										cytosol				extracellular vesicular exosome	nucleoplasm	plasma membrane		nucleoplasm		nucleoplasm	plasma membrane					biliverdin reductase activity							biliverdin reductase activity
80	Profilin-1 OS=Homo sapiens GN=PFN1 PE=1 SV=2	PROF1_HUMAN	15 kDa		neural tube closure	positive regulation of ATPase activity		protein stabilization	neural tube closure	platelet degranulation			platelet degranulation		protein stabilization		neural tube closure				blood coagulation				cell cortex	cytoskeleton			extracellular vesicular exosome	nucleus	membrane		nucleus			focal adhesion				phosphatidylinositol-4,5-bisphosphate binding								adenyl-nucleotide exchange factor activity
81	Protein S100-A8 OS=Homo sapiens GN=S100A8 PE=1 SV=1	S10A8_HUMAN	11 kDa			positive regulation of cell growth		peptidyl-cysteine S-nitrosylation	caspase activation			innate immune response	sequestering of zinc ion	neutrophil chemotaxis	autophagy	defense response to fungus	cytokine production				innate immune response				cytosol	cytoskeleton			extracellular region	nucleus	plasma membrane		nucleus			plasma membrane				RAGE receptor binding								arachidonic acid binding
82	Carbonic anhydrase 2 OS=Homo sapiens GN=CA2 PE=1 SV=2	CAH2_HUMAN	29 kDa			regulation of intracellular pH		one-carbon compound metabolic process	odontogenesis of dentine-containing tooth	secretion			secretion		one-carbon compound metabolic process		kidney development				response to zinc ion				cytosol				extracellular space		plasma membrane					plasma membrane				zinc ion binding	carbonate dehydratase activity							arylesterase activity
83	Glutaredoxin-1 OS=Homo sapiens GN=GLRX PE=1 SV=2	GLRX1_HUMAN	12 kDa			cell redox homeostasis		nucleobase, nucleoside and nucleotide interconversion							nucleobase, nucleoside and nucleotide interconversion										mitochondrion				extracellular vesicular exosome	nucleus		mitochondrion	nucleus							protein N-terminus binding	glutathione disulfide oxidoreductase activity				electron carrier activity			glutathione disulfide oxidoreductase activity
84	Myozenin-1 OS=Homo sapiens GN=MYOZ1 PE=1 SV=1	MYOZ1_HUMAN	32 kDa					myofibril assembly	myofibril assembly								myofibril assembly									actin cytoskeleton				actin cytoskeleton			nucleus							FATZ binding								FATZ binding
85	Isopentenyl-diphosphate Delta-isomerase 2 OS=Homo sapiens GN=IDI2 PE=1 SV=1	IDI2_HUMAN	27 kDa					cholesterol biosynthetic process							isoprenoid biosynthetic process										peroxisome					peroxisome										metal ion binding	isopentenyl-diphosphate delta-isomerase activity							metal ion binding
86	SH3 domain-binding glutamic acid-rich-like protein OS=Homo sapiens GN=SH3BGRL PE=1 SV=1	SH3L1_HUMAN	13 kDa			positive regulation of signal transduction																			cytoplasm				extracellular space	nucleus			nucleus							SH3/SH2 adaptor activity								SH3/SH2 adaptor activity	SH3/SH2 adaptor activity
87	Protein S100-A9 OS=Homo sapiens GN=S100A9 PE=1 SV=1	S10A9_HUMAN	13 kDa			positive regulation of cell growth		autophagy	caspase activation			innate immune response	sequestering of zinc ion	neutrophil chemotaxis	autophagy	defense response to fungus	cytokine production				innate immune response				cytosol	cytoskeleton			extracellular region	nucleus	plasma membrane		nucleus			plasma membrane		antioxidant activity		RAGE receptor binding								signal transducer activity	signal transducer activity
88	Myotrophin OS=Homo sapiens GN=MTPN PE=1 SV=2	MTPN_HUMAN	13 kDa			positive regulation of cell growth		cell growth	neuron differentiation		cell growth				catecholamine metabolic process		cerebellar granule cell differentiation				skeletal muscle regeneration				perinuclear region of cytoplasm	F-actin capping protein complex			extracellular vesicular exosome	nucleus			nucleus		F-actin capping protein complex					sequence-specific DNA binding								sequence-specific DNA binding
89	Thioredoxin domain-containing protein 17 OS=Homo sapiens GN=TXNDC17 PE=1 SV=1	TXD17_HUMAN	14 kDa			tumor necrosis factor-mediated signaling pathway		tumor necrosis factor-mediated signaling pathway							oxidation reduction										cytosol				extracellular vesicular exosome									peroxidase activity			peroxidase activity							protein-disulfide reductase activity
90	Cofilin-1 OS=Homo sapiens GN=CFL1 PE=1 SV=3	COF1_HUMAN (+2)	19 kDa	true		blood coagulation		establishment of cell polarity	axon guidance	platelet degranulation		innate immune response	axon guidance	neural crest cell migration	protein amino acid phosphorylation	response to virus	blood coagulation				response to virus				cortical actin cytoskeleton	cortical actin cytoskeleton			extracellular space	nucleus	membrane		nucleus		nuclear matrix	ruffle membrane
91	Tubulin polymerization-promoting protein family member 3 OS=Homo sapiens GN=TPPP3 PE=1 SV=1	TPPP3_HUMAN	19 kDa					microtubule polymerization																	cytoplasm	microtubule			extracellular vesicular exosome	microtubule					microtubule					tubulin binding								tubulin binding
92	Glutathione S-transferase Mu 2 OS=Homo sapiens GN=GSTM2 PE=3 SV=1	E9PEM9_HUMAN (+3)	23 kDa
93	Phosphoglucomutase-1 OS=Homo sapiens GN=PGM1 PE=1 SV=3	sp|P36871|PGM1_HUMAN	61 kDa					glycogen biosynthetic process							glycolysis						response to radiation				cytosol	actin cytoskeleton			extracellular vesicular exosome	actin cytoskeleton										magnesium ion binding	phosphoglucomutase activity							magnesium ion binding
94	Hydroxyacylglutathione hydrolase, mitochondrial (Fragment) OS=Homo sapiens GN=HAGH PE=3 SV=1	H3BPK3_HUMAN (+3)	26 kDa
95	Carboxymethylenebutenolidase homolog OS=Homo sapiens GN=CMBL PE=1 SV=1	CMBL_HUMAN	28 kDa																						cytosol				extracellular vesicular exosome												hydrolase activity							hydrolase activity
96	Fibrinogen beta chain OS=Homo sapiens GN=FGB PE=1 SV=2	FIBB_HUMAN	56 kDa		cell-matrix adhesion	blood coagulation		cell-matrix adhesion		platelet degranulation		adaptive immune response	platelet degranulation		plasminogen activation	induction of bacterial agglutination	blood coagulation				response to calcium ion				cell cortex				extracellular region	platelet alpha granule	external side of plasma membrane				platelet alpha granule lumen	external side of plasma membrane				chaperone binding								chaperone binding
97	Troponin T, fast skeletal muscle OS=Homo sapiens GN=TNNT3 PE=4 SV=1	A6NE78_HUMAN (+13)	30 kDa	true
98	Malate dehydrogenase OS=Homo sapiens GN=MDH1 PE=3 SV=1	F5H098_HUMAN (+1)	39 kDa
99	Myomesin-1 OS=Homo sapiens GN=MYOM1 PE=4 SV=2	A8MX12_HUMAN (+2)	188 kDa
100	Myotilin OS=Homo sapiens GN=MYOT PE=1 SV=2	sp|Q9UBF9|MYOTI_HUMAN	55 kDa														muscle contraction								Z disc	actin cytoskeleton				actin cytoskeleton	sarcolemma					sarcolemma				alpha-actinin binding								structural constituent of muscle
101	Isoform 2 of Filamin-C OS=Homo sapiens GN=FLNC	sp|Q14315-2|FLNC_HUMAN (+1)	287 kDa					cell junction assembly	muscle fiber development								muscle fiber development								cytosol	cytoskeleton				cytoskeleton	plasma membrane					sarcolemma				cytoskeletal protein binding								cytoskeletal protein binding
102	Isoform 2 of Synaptopodin OS=Homo sapiens GN=SYNPO	sp|Q8N3V7-2|SYNPO_HUMAN	96 kDa			positive regulation of actin filament bundle formation																			cytoplasm	actin cytoskeleton				actin cytoskeleton	postsynaptic membrane				postsynaptic density	tight junction				actin binding								actin binding
103	Apolipoprotein A-I OS=Homo sapiens GN=APOA1 PE=1 SV=1	APOA1_HUMAN	31 kDa			positive regulation of hydrolase activity		platelet degranulation	neurite regeneration	platelet degranulation	axon regeneration in the peripheral nervous system		platelet degranulation	negative chemotaxis	glucocorticoid metabolic process		axon regeneration in the peripheral nervous system				response to nutrient				cytosol			early endosome	extracellular region	cytoplasmic vesicle	plasma membrane		nucleus		endoplasmic reticulum lumen	plasma membrane				phosphatidylcholine binding				chemorepellent activity		phosphatidylcholine-sterol O-acyltransferase activator activity		lipase inhibitor activity
104	SH3 domain-binding glutamic acid-rich-like protein 3 OS=Homo sapiens GN=SH3BGRL3 PE=1 SV=1	SH3L3_HUMAN	10 kDa			positive regulation of GTPase activity		cell redox homeostasis																	cytoplasm				extracellular vesicular exosome	nucleus			nucleus							semaphorin receptor binding	protein disulfide oxidoreductase activity				electron carrier activity	GTPase activator activity		semaphorin receptor binding
105	Ig gamma-2 chain C region OS=Homo sapiens GN=IGHG2 PE=1 SV=2	IGHG2_HUMAN	36 kDa	true		complement activation, classical pathway		phagocytosis, recognition		receptor-mediated endocytosis		complement activation	receptor-mediated endocytosis		complement activation, classical pathway	defense response to bacterium					defense response to bacterium								extracellular region		external side of plasma membrane					external side of plasma membrane				antigen binding								immunoglobulin receptor binding
106	Alpha-2-HS-glycoprotein OS=Homo sapiens GN=AHSG PE=1 SV=1	FETUA_HUMAN	39 kDa			negative regulation of insulin receptor signaling pathway		pinocytosis	ossification	pinocytosis			pinocytosis				skeletal development				acute-phase response								extracellular region																	kinase inhibitor activity		endopeptidase inhibitor activity
107	Plasma retinol-binding protein(1-182) OS=Homo sapiens GN=RBP4 PE=2 SV=1	Q5VY30_HUMAN (+1)	23 kDa
108	Angiotensinogen OS=Homo sapiens GN=AGT PE=1 SV=1	ANGT_HUMAN	53 kDa		cell-matrix adhesion	positive regulation of NAD(P)H oxidase activity		cytokine secretion	ureteric bud branching	cytokine secretion			cytokine secretion		cellular lipid metabolic process	female pregnancy	blood vessel remodeling		ovarian follicle rupture	female pregnancy	response to salt stress	ovarian follicle rupture			cytoplasm				extracellular region										sodium channel regulator activity	growth factor activity						serine-type endopeptidase inhibitor activity		superoxide-generating NADPH oxidase activator activity
109	Alpha-1-antichymotrypsin OS=Homo sapiens GN=SERPINA3 PE=3 SV=1	G3V5I3_HUMAN (+1)	51 kDa
110	Alpha-1B-glycoprotein OS=Homo sapiens GN=A1BG PE=1 SV=4	sp|P04217|A1BG_HUMAN	54 kDa																										extracellular region
111	Ig gamma-4 chain C region OS=Homo sapiens GN=IGHG4 PE=1 SV=1	IGHG4_HUMAN	36 kDa	true		complement activation, classical pathway		phagocytosis, recognition		receptor-mediated endocytosis		complement activation	receptor-mediated endocytosis		complement activation, classical pathway	defense response to bacterium					defense response to bacterium								extracellular region		external side of plasma membrane					external side of plasma membrane				antigen binding								immunoglobulin receptor binding
112	Thymosin beta-4 OS=Homo sapiens GN=TMSB4X PE=1 SV=2	TYB4_HUMAN	5 kDa			blood coagulation		actin filament organization		platelet degranulation			platelet degranulation				blood coagulation				blood coagulation				platelet alpha granule lumen	cytoskeleton			extracellular region	cytoskeleton					platelet alpha granule lumen
113	Heat shock protein beta-1 OS=Homo sapiens GN=HSPB1 PE=1 SV=2	HSPB1_HUMAN	23 kDa			negative regulation of protein kinase activity		cell motion					cell motion		regulation of mRNA stability	response to virus	retina homeostasis				response to virus				cytosol	spindle			extracellular space	nucleus	plasma membrane		nucleus		spindle	plasma membrane				protein kinase C binding						protein kinase C inhibitor activity		protein kinase C inhibitor activity
114	Calmodulin-like protein 5 OS=Homo sapiens GN=CALML5 PE=1 SV=2	CALL5_HUMAN	16 kDa			signal transduction		signal transduction	epidermis development								epidermis development												extracellular vesicular exosome											calcium ion binding								calcium ion binding
115	Myosin light chain 6B OS=Homo sapiens GN=MYL6B PE=4 SV=1	F8W1I5_HUMAN (+1)	19 kDa
116	Rho GDP-dissociation inhibitor 2 OS=Homo sapiens GN=ARHGDIB PE=1 SV=3	GDIR2_HUMAN	23 kDa			regulation of catalytic activity		cell motion	multicellular organismal development			immune response	cell motion				multicellular organismal development				immune response				cytoplasm	cytoskeleton			extracellular vesicular exosome	cytoskeleton	membrane										GTPase activity					GTPase activator activity		GTPase activity
117	Isoform 2 of Troponin T, slow skeletal muscle OS=Homo sapiens GN=TNNT1	sp|P13805-2|TNNT1_HUMAN	30 kDa	true		negative regulation of muscle contraction		muscle filament sliding		muscle filament sliding			muscle filament sliding				skeletal muscle contraction								troponin complex	troponin complex				troponin complex					troponin complex					tropomyosin binding								tropomyosin binding
118	Non-secretory ribonuclease OS=Homo sapiens GN=RNASE2 PE=1 SV=2	RNAS2_HUMAN	18 kDa					RNA catabolic process						chemotaxis	RNA catabolic process						chemotaxis				lysosome				extracellular region	lysosome										nucleic acid binding	endonuclease activity							endonuclease activity
119	Neutrophil gelatinase-associated lipocalin OS=Homo sapiens GN=LCN2 PE=3 SV=1	H9KV70_HUMAN (+1)	23 kDa
120	Hornerin OS=Homo sapiens GN=HRNR PE=1 SV=2	HORN_HUMAN	282 kDa					cell envelope organization	hemopoietic progenitor cell differentiation			hemopoietic progenitor cell differentiation					keratinization								perinuclear region of cytoplasm	cornified envelope			extracellular vesicular exosome	nucleus			nucleus							calcium ion binding								calcium ion binding
121	Vimentin OS=Homo sapiens GN=VIM PE=1 SV=4	VIME_HUMAN	54 kDa	true		cell structure disassembly during apoptosis		intermediate filament organization	astrocyte development	muscle filament sliding			cell motion				astrocyte development						viral reproduction		cytosol	intermediate filament cytoskeleton			extracellular vesicular exosome	intermediate filament	plasma membrane				intermediate filament	plasma membrane				double-stranded RNA binding								structural constituent of cytoskeleton
122	Myosin-9 OS=Homo sapiens GN=MYH9 PE=1 SV=4	sp|P35579|MYH9_HUMAN	227 kDa	true		regulation of cell shape		phagocytosis, engulfment	in utero embryonic development	establishment of meiotic spindle localization		monocyte differentiation	establishment of meiotic spindle localization	blood vessel endothelial cell migration	membrane protein ectodomain proteolysis		angiogenesis								cytosol	actin cytoskeleton			extracellular vesicular exosome	nucleus	membrane		nucleus		spindle	plasma membrane				ADP binding	actin-dependent ATPase activity							motor activity
123	Apolipoprotein A-II OS=Homo sapiens GN=APOA2 PE=1 SV=1	APOA2_HUMAN	11 kDa			positive regulation of catalytic activity		triglyceride-rich lipoprotein particle remodeling	organ regeneration	cholesterol efflux			cholesterol efflux		cholesterol metabolic process		organ regeneration				response to drug		viral reproduction		cytosol			early endosome	extracellular region	early endosome					endoplasmic reticulum lumen					protein heterodimerization activity						lipase inhibitor activity		phosphatidylcholine-sterol O-acyltransferase activator activity
124	Leucine-rich alpha-2-glycoprotein OS=Homo sapiens GN=LRG1 PE=1 SV=2	A2GL_HUMAN	38 kDa			positive regulation of transforming growth factor beta receptor signaling pathway		brown fat cell differentiation	brown fat cell differentiation																				extracellular region		membrane
125	Complement C3 OS=Homo sapiens GN=C3 PE=1 SV=2	CO3_HUMAN	187 kDa			blood coagulation		signal transduction				tolerance induction			fatty acid metabolic process		blood coagulation				immune response								extracellular region		plasma membrane					plasma membrane				cofactor binding						endopeptidase inhibitor activity		lipid binding
126	Pigment epithelium-derived factor OS=Homo sapiens GN=SERPINF1 PE=1 SV=4	PEDF_HUMAN	46 kDa			negative regulation of angiogenesis		cell proliferation	aging								ovulation cycle		ovulation cycle	ovulation cycle	response to arsenic	ovulation cycle			melanosome				extracellular region	melanosome																serine-type endopeptidase inhibitor activity		serine-type endopeptidase inhibitor activity
127	High mobility group protein B2 OS=Homo sapiens GN=HMGB2 PE=1 SV=2	HMGB2_HUMAN	24 kDa	true		positive regulation of nuclease activity		cell chemotaxis	V(D)J recombination			V(D)J recombination	cell chemotaxis	cell chemotaxis	transcription, DNA-dependent	defense response to Gram-positive bacterium	male gonad development		spermatid nucleus differentiation	spermatid nucleus differentiation	response to lipopolysaccharide				perinuclear region of cytoplasm				extracellular space	nucleus			nucleus		nucleolus					chromatin binding			chemoattractant activity					transcription factor activity
128	Protein S100-A11 OS=Homo sapiens GN=S100A11 PE=1 SV=2	S10AB_HUMAN	12 kDa			negative regulation of cell proliferation		signal transduction																	cytoplasm				extracellular space	nucleus			nucleus							calcium ion binding								calcium-dependent protein binding
129	Neutrophil defensin 1 OS=Homo sapiens GN=DEFA1 PE=1 SV=1	DEF1_HUMAN (+1)	10 kDa			estrogen receptor signaling pathway	killing of cells of another organism	estrogen receptor signaling pathway				defense response to virus		chemotaxis		killing of cells of another organism					chemotaxis			Golgi lumen	Golgi lumen				extracellular region	Golgi lumen					Golgi lumen
130	High mobility group protein B1 OS=Homo sapiens GN=HMGB1 PE=1 SV=3	HMGB1_HUMAN (+2)	25 kDa	true		elevation of cytosolic calcium ion concentration		elevation of cytosolic calcium ion concentration	V(D)J recombination			V(D)J recombination	dendritic cell chemotaxis	dendritic cell chemotaxis	autophagy		neurite development				inflammatory response to antigenic stimulus				cytosol			early endosome	extracellular region	condensed chromosome	plasma membrane		nucleus		nucleoplasm	plasma membrane				chromatin binding	lyase activity		chemoattractant activity					transcription factor activity
131	Platelet basic protein OS=Homo sapiens GN=PPBP PE=1 SV=3	CXCL7_HUMAN	14 kDa			blood coagulation		neutrophil degranulation		neutrophil degranulation		neutrophil degranulation	neutrophil degranulation	neutrophil chemotaxis		defense response to bacterium	blood coagulation				defense response to bacterium				platelet alpha granule lumen				extracellular region	platelet alpha granule lumen					platelet alpha granule lumen					CXCR chemokine receptor binding								glucose transmembrane transporter activity
132	Peptidoglycan recognition protein 1 OS=Homo sapiens GN=PGLYRP1 PE=1 SV=1	PGRP1_HUMAN	22 kDa			negative regulation of inflammatory response		pattern recognition receptor signaling pathway				pattern recognition receptor signaling pathway			peptidoglycan catabolic process	defense response to Gram-positive bacterium					immune response								extracellular region											peptidoglycan binding	N-acetylmuramoyl-L-alanine amidase activity							peptidoglycan receptor activity	peptidoglycan receptor activity
133	Glutathione S-transferase P OS=Homo sapiens GN=GSTP1 PE=1 SV=2	GSTP1_HUMAN	23 kDa			negative regulation of MAP kinase activity		xenobiotic metabolic process	central nervous system development						xenobiotic metabolic process		central nervous system development				response to reactive oxygen species				cytosol				extracellular space	nucleus		mitochondrion	nucleus							JUN kinase binding	glutathione transferase activity					kinase regulator activity		glutathione transferase activity
134	Complement factor D OS=Homo sapiens GN=CFD PE=1 SV=5	CFAD_HUMAN (+1)	27 kDa			complement activation		platelet activation		platelet degranulation		innate immune response	platelet degranulation		complement activation		blood coagulation				complement activation				platelet alpha granule lumen				extracellular region	platelet alpha granule lumen					platelet alpha granule lumen						serine-type endopeptidase activity							serine-type endopeptidase activity
135	Fibrinogen gamma chain OS=Homo sapiens GN=FGG PE=4 SV=1	C9JC84_HUMAN (+3)	52 kDa
136	Peroxiredoxin-2 OS=Homo sapiens GN=PRDX2 PE=1 SV=5	sp|P32119|PRDX2_HUMAN	22 kDa			negative regulation of NF-kappaB transcription factor activity		activation of MAPK activity	thymus development			T cell proliferation			activation of MAPK activity	response to lipopolysaccharide	thymus development				response to lipopolysaccharide				cytosol				extracellular vesicular exosome	mitochondrion	myelin sheath	mitochondrion				myelin sheath		thioredoxin peroxidase activity			thioredoxin peroxidase activity							thioredoxin peroxidase activity
137	Ras-related protein Rab-7a OS=Homo sapiens GN=RAB7A PE=1 SV=1	RAB7A_HUMAN	23 kDa			bone resorption		protein to membrane docking	bone resorption	protein targeting to lysosome		antigen processing and presentation of exogenous peptide antigen via MHC class II	protein targeting to lysosome		epidermal growth factor ligand processing		bone resorption		release of virus from host	release of virus from host			release of virus from host	Golgi apparatus	vacuolar membrane			late endosome membrane	extracellular vesicular exosome	phagocytic vesicle	pre-autophagosomal structure membrane			melanosome membrane	late endosome membrane					GDP binding	GTPase activity							GTPase activity
138	Vitronectin V65 subunit (Fragment) OS=Homo sapiens GN=VTN PE=4 SV=2	F5GX75_HUMAN (+1)	13 kDa
139	Coactosin-like protein OS=Homo sapiens GN=COTL1 PE=1 SV=3	COTL1_HUMAN	16 kDa													defense response to fungus					defense response to fungus				cytoplasm	cytoskeleton			extracellular vesicular exosome	nuclear membrane	nuclear membrane		nuclear membrane	nuclear membrane	nuclear membrane					enzyme binding								enzyme binding
140	Angiogenin OS=Homo sapiens GN=ANG PE=1 SV=1	ANGI_HUMAN	17 kDa			homeostatic process		actin filament polymerization	oocyte maturation			antibacterial humoral response	cell migration	cell migration	diacylglycerol biosynthetic process	defense response to Gram-positive bacterium	ovarian follicle development		oocyte maturation	oocyte maturation	response to yeast	ovarian follicle development							extracellular region	nucleus			nucleus		nucleolus					peptide binding	ribonuclease activity							copper ion binding
141	Serglycin OS=Homo sapiens GN=SRGN PE=1 SV=3	SRGN_HUMAN	18 kDa			negative regulation of cytokine secretion		platelet activation	biomineral formation	platelet degranulation			maintenance of granzyme B location in T cell secretory granule		protein processing		blood coagulation				blood coagulation			Golgi apparatus	mast cell granule				extracellular region	platelet alpha granule lumen	Golgi membrane			Golgi membrane	Golgi membrane
142	Cathelicidin antimicrobial peptide OS=Homo sapiens GN=CAMP PE=1 SV=1	CAMP_HUMAN (+1)	19 kDa				killing by host of symbiont cells					innate immune response in mucosa				killing by host of symbiont cells					antifungal humoral response				specific granule				extracellular vesicular exosome	specific granule
143	Troponin I, slow skeletal muscle OS=Homo sapiens GN=TNNI1 PE=1 SV=3	TNNI1_HUMAN	22 kDa	true		regulation of striated muscle contraction		muscle filament sliding	ventricular cardiac muscle morphogenesis	muscle filament sliding			muscle filament sliding				skeletal muscle contraction								troponin complex	troponin complex				troponin complex					troponin complex					metal ion binding								metal ion binding
144	Glyceraldehyde-3-phosphate dehydrogenase OS=Homo sapiens GN=GAPDH PE=3 SV=1	E7EUT4_HUMAN (+1)	32 kDa
145	Peptidyl-prolyl cis-trans isomerase FKBP3 OS=Homo sapiens GN=FKBP3 PE=1 SV=1	FKBP3_HUMAN	25 kDa					protein peptidyl-prolyl isomerization							protein peptidyl-prolyl isomerization										endoplasmic reticulum membrane		endoplasmic reticulum membrane			nucleus	endoplasmic reticulum membrane		nucleus	endoplasmic reticulum membrane	endoplasmic reticulum membrane					FK506 binding	peptidyl-prolyl cis-trans isomerase activity							peptidyl-prolyl cis-trans isomerase activity	receptor activity
146	Isoform A2 of Heterogeneous nuclear ribonucleoproteins A2/B1 OS=Homo sapiens GN=HNRNPA2B1	sp|P22626-2|ROA2_HUMAN (+1)	36 kDa	true		negative regulation of transcription from RNA polymerase II promoter		nuclear mRNA splicing, via spliceosome		RNA transport			RNA transport		nuclear mRNA splicing, via spliceosome										cytoplasm					nucleus	membrane		nucleus		nucleoplasm					nucleotide binding								single-stranded telomeric DNA binding
147	Hematopoietic lineage cell-specific protein OS=Homo sapiens GN=HCLS1 PE=1 SV=3	HCLS1_HUMAN	54 kDa			regulation of actin filament polymerization		actin filament polymerization	erythrocyte differentiation			erythrocyte differentiation					erythrocyte differentiation				response to hormone stimulus				mitochondrion					nucleus	membrane	mitochondrion	nucleus		transcription factor complex					protein kinase binding								protein kinase binding
148	Cathepsin G OS=Homo sapiens GN=CTSG PE=1 SV=2	CATG_HUMAN	29 kDa			angiotensin maturation		angiotensin maturation				immune response			angiotensin maturation	defense response to fungus	angiotensin maturation				response to lipopolysaccharide				secretory granule				extracellular region	secretory granule	plasma membrane		nucleus			plasma membrane				heparin binding	serine-type endopeptidase activity							heparin binding
149	Heterogeneous nuclear ribonucleoproteins C1/C2 OS=Homo sapiens GN=HNRNPC PE=4 SV=1	G3V4C1_HUMAN (+2)	32 kDa
150	Calnexin OS=Homo sapiens GN=CANX PE=2 SV=1	B4DGP8_HUMAN (+2)	72 kDa
151	Nuclease-sensitive element-binding protein 1 (Fragment) OS=Homo sapiens GN=YBX1 PE=4 SV=1	H0Y449_HUMAN (+1)	42 kDa	true
152	Lymphocyte-specific protein 1 OS=Homo sapiens GN=LSP1 PE=4 SV=1	E9PFP3_HUMAN (+1)	50 kDa
153	Myosin-binding protein C, fast-type OS=Homo sapiens GN=MYBPC2 PE=1 SV=2	MYPC2_HUMAN	128 kDa	true	cell adhesion			muscle filament sliding		muscle filament sliding			muscle filament sliding				muscle filament sliding								cytosol	myosin filament				myosin filament					myosin filament													structural constituent of muscle
154	Isoform 11 of Fibronectin OS=Homo sapiens GN=FN1	sp|P02751-11|FINC_HUMAN (+6)	262 kDa		cell adhesion	positive regulation of cell proliferation		platelet activation	positive regulation of axon extension	platelet degranulation		leukocyte migration	leukocyte migration	leukocyte migration	integrin activation		angiogenesis				response to wounding				platelet alpha granule lumen				extracellular region	platelet alpha granule lumen	apical plasma membrane				platelet alpha granule lumen	apical plasma membrane				heparin binding						protease activator activity		protease activator activity
155	Complement C5 OS=Homo sapiens GN=C5 PE=1 SV=4	CO5_HUMAN	188 kDa			activation of MAPK activity		cell chemotaxis	in utero embryonic development			innate immune response	cell chemotaxis	cell chemotaxis	activation of MAPK activity		in utero embryonic development				chemotaxis								extracellular region		membrane attack complex					membrane attack complex				receptor binding						endopeptidase inhibitor activity		receptor binding
156	Cystatin-A OS=Homo sapiens GN=CSTA PE=1 SV=1	CYTA_HUMAN	11 kDa		cell-cell adhesion	negative regulation of peptidase activity		keratinocyte differentiation	keratinocyte differentiation						peptide cross-linking										cytoplasm	cornified envelope			extracellular vesicular exosome	nucleus			nucleus							protein binding, bridging						cysteine protease inhibitor activity		protein binding, bridging
157	Salivary acidic proline-rich phosphoprotein 1/2 OS=Homo sapiens GN=PRH1 PE=1 SV=2	PRPC_HUMAN	17 kDa																										extracellular space
158	Non-histone chromosomal protein HMG-14 OS=Homo sapiens GN=HMGN1 PE=1 SV=3	HMGN1_HUMAN	11 kDa			positive regulation of RNA elongation		establishment or maintenance of chromatin architecture	post-embryonic camera-type eye morphogenesis						pyrimidine dimer repair via nucleotide-excision repair		post-embryonic camera-type eye morphogenesis				pyrimidine dimer repair via nucleotide-excision repair				cytoplasm					chromatin			nucleus		nucleoplasm					DNA binding								chromatin binding
159	Isoform 2 of Dermcidin OS=Homo sapiens GN=DCD	sp|P81605-2|DCD_HUMAN	12 kDa				killing of cells of another organism									defense response to bacterium					defense response to fungus								extracellular region												peptidase activity							peptidase activity
160	Myosin light chain 3 OS=Homo sapiens GN=MYL3 PE=1 SV=3	MYL3_HUMAN	22 kDa			positive regulation of ATPase activity		muscle filament sliding	skeletal muscle development	muscle filament sliding			muscle filament sliding				muscle filament sliding								muscle myosin complex	muscle myosin complex				muscle myosin complex					muscle myosin complex					actin monomer binding								motor activity
161	Serum deprivation-response protein OS=Homo sapiens GN=SDPR PE=1 SV=3	SDPR_HUMAN	47 kDa																						cytosol						caveola					caveola				phospholipid binding								protein kinase C binding
162	Alpha-crystallin B chain OS=Homo sapiens GN=CRYAB PE=1 SV=2	CRYAB_HUMAN (+1)	20 kDa			negative regulation of cell growth		stress-activated MAPK cascade	muscle development						protein folding		lens development in camera-type eye				response to estradiol stimulus			Golgi apparatus	Golgi apparatus	actin filament bundle			extracellular vesicular exosome	Golgi apparatus	myelin sheath	mitochondrion	nucleus		actin filament bundle	myelin sheath				metal ion binding								structural constituent of eye lens
163	Aldose reductase OS=Homo sapiens GN=AKR1B1 PE=1 SV=3	ALDR_HUMAN	36 kDa			positive regulation of JAK-STAT cascade		stress-activated protein kinase signaling pathway							norepinephrine metabolic process	maternal process involved in pregnancy	maternal process involved in pregnancy		maternal process involved in pregnancy	maternal process involved in pregnancy	naphthalene metabolic process				cell projection cytoplasm				extracellular space	mast cell granule	paranodal junction		nucleoplasm		nucleoplasm	paranodal junction					aldehyde reductase activity				electron carrier activity			electron carrier activity
164	Protein DJ-1 OS=Homo sapiens GN=PARK7 PE=1 SV=2	PARK7_HUMAN	20 kDa			membrane depolarization		mitochondrion organization		dopamine uptake			dopamine uptake		glycolate biosynthetic process		dopamine uptake		single fertilization	single fertilization	detoxification of mercury ion				cytosol		endoplasmic reticulum		extracellular vesicular exosome	chromatin	membrane raft	mitochondrial intermembrane space	nucleus		mitochondrial matrix	plasma membrane		peroxiredoxin activity		mRNA binding	peroxiredoxin activity						superoxide dismutase copper chaperone activity	peroxiredoxin activity
165	Filaggrin OS=Homo sapiens GN=FLG PE=1 SV=3	FILA_HUMAN	435 kDa					keratinocyte differentiation	keratinocyte differentiation								multicellular organismal development									intermediate filament				intermediate filament			nucleus		intermediate filament					calcium ion binding								structural molecule activity
166	Ankyrin repeat domain 2 (Stretch responsive muscle) OS=Homo sapiens GN=ANKRD2 PE=2 SV=1	Q5T457_HUMAN (+2)	33 kDa
167	Myomesin-2 OS=Homo sapiens GN=MYOM2 PE=1 SV=2	MYOM2_HUMAN	165 kDa														muscle contraction								M band	myosin filament				mitochondrion		mitochondrion			myosin filament													structural constituent of muscle
168	Beta-2-glycoprotein 1 OS=Homo sapiens GN=APOH PE=1 SV=3	APOH_HUMAN	38 kDa			blood coagulation, intrinsic pathway		triacylglycerol metabolic process	organ regeneration	triacylglycerol transport			triacylglycerol transport		plasminogen activation		blood coagulation, intrinsic pathway				blood coagulation, intrinsic pathway								very-low-density lipoprotein particle											heparin binding						lipoprotein lipase activator activity		lipoprotein lipase activator activity
169	Isoform 2 of Clusterin OS=Homo sapiens GN=CLU	sp|P10909-2|CLUS_HUMAN (+3)	58 kDa			complement activation		cell morphogenesis	cell morphogenesis	protein import		complement activation, classical pathway	protein import		lipid metabolic process	response to virus	myelin maintenance in the central nervous system				response to misfolded protein			Golgi apparatus	Golgi apparatus		endoplasmic reticulum		extracellular region	platelet alpha granule lumen	mitochondrial membrane	mitochondrial membrane	nucleus	mitochondrial membrane	mitochondrial membrane					misfolded protein binding								misfolded protein binding
170	Synemin OS=Homo sapiens GN=SYNM PE=1 SV=2	sp|O15061|SYNEM_HUMAN	173 kDa					intermediate filament cytoskeleton organization																	costamere	intermediate filament				intermediate filament	membrane				intermediate filament	adherens junction				vinculin binding								vinculin binding
171	Zyxin (Fragment) OS=Homo sapiens GN=ZYX PE=4 SV=1	H0Y2Y8_HUMAN (+1)	58 kDa
172	Myosin light chain 1/3, skeletal muscle isoform OS=Homo sapiens GN=MYL1 PE=1 SV=3	sp|P05976|MYL1_HUMAN	21 kDa					muscle filament sliding		muscle filament sliding			muscle filament sliding				muscle filament sliding								muscle myosin complex	muscle myosin complex				muscle myosin complex					muscle myosin complex					calcium ion binding								structural constituent of muscle
173	Apolipoprotein A-IV OS=Homo sapiens GN=APOA4 PE=1 SV=3	APOA4_HUMAN	45 kDa		leukocyte adhesion	positive regulation of lipoprotein lipase activity		leukocyte adhesion	neurite regeneration	cholesterol efflux	neurite regeneration	innate immune response in mucosa	cholesterol efflux		cholesterol metabolic process		neurite regeneration				neurite regeneration				cytosol			early endosome	extracellular region	early endosome					endoplasmic reticulum lumen			antioxidant activity		protein homodimerization activity						phosphatidylcholine-sterol O-acyltransferase activator activity		phosphatidylcholine-sterol O-acyltransferase activator activity
174	Phosphoglycerate mutase 2 OS=Homo sapiens GN=PGAM2 PE=1 SV=3	PGAM2_HUMAN	29 kDa			regulation of pentose-phosphate shunt		gluconeogenesis							glycolysis		striated muscle contraction		spermatogenesis	spermatogenesis	response to mercury ion				cytosol				extracellular vesicular exosome	nucleus			nucleus							cofactor binding	bisphosphoglycerate 2-phosphatase activity							cofactor binding
175	Caldesmon OS=Homo sapiens GN=CALD1 PE=4 SV=1	F5H1Z9_HUMAN (+2)	63 kDa
176	PDZ and LIM domain protein 1 OS=Homo sapiens GN=PDLIM1 PE=1 SV=4	PDLI1_HUMAN	36 kDa			regulation of transcription, DNA-dependent															response to oxidative stress				cytoplasm	cytoskeleton				cytoskeleton	focal adhesion		transcription factor complex		transcription factor complex	focal adhesion				transcription coactivator activity								transcription coactivator activity
177	Four and a half LIM domains protein 3 OS=Homo sapiens GN=FHL3 PE=1 SV=4	FHL3_HUMAN	31 kDa					actin cytoskeleton organization	muscle development								muscle development								Z disc	stress fiber				nucleus	focal adhesion		nucleus		stress fiber	focal adhesion				zinc ion binding								zinc ion binding
178	Ubiquitin-conjugating enzyme E2 L3 OS=Homo sapiens GN=UBE2L3 PE=2 SV=1	B4DDG1_HUMAN (+2)	14 kDa
179	Transgelin-2 OS=Homo sapiens GN=TAGLN2 PE=1 SV=3	TAGL2_HUMAN	22 kDa					epithelial cell differentiation	epithelial cell differentiation																				extracellular vesicular exosome
180	Heme-binding protein 2 OS=Homo sapiens GN=HEBP2 PE=1 SV=1	sp|Q9Y5Z4|HEBP2_HUMAN	23 kDa																						mitochondrion				extracellular vesicular exosome	mitochondrion		mitochondrion
181	GTP-binding nuclear protein Ran OS=Homo sapiens GN=RAN PE=2 SV=1	B4DV51_HUMAN (+4)	15 kDa
182	Heat shock protein beta-6 OS=Homo sapiens GN=HSPB6 PE=1 SV=2	HSPB6_HUMAN	17 kDa			regulation of muscle contraction																			cytoplasm					nucleus			nucleus							protein homodimerization activity								protein homodimerization activity
183	Isoform 2 of Semenogelin-1 OS=Homo sapiens GN=SEMG1	sp|P04279-2|SEMG1_HUMAN (+1)	45 kDa					protein heterooligomerization				antibacterial humoral response			cellular protein metabolic process	antibacterial humoral response	insemination		insemination	insemination	antibacterial humoral response				secretory granule				extracellular region	secretory granule			nucleus							metal ion binding								metal ion binding
184	Lactoylglutathione lyase OS=Homo sapiens GN=GLO1 PE=1 SV=4	sp|Q04760|LGUL_HUMAN	21 kDa			negative regulation of apoptosis		cellular metabolic process	osteoclast differentiation			osteoclast differentiation			carbohydrate metabolic process		osteoclast differentiation								cytosol				extracellular vesicular exosome											zinc ion binding	lactoylglutathione lyase activity							lactoylglutathione lyase activity
185	Talin 1 OS=Homo sapiens GN=TLN1 PE=2 SV=1	Q5TCU6_HUMAN (+1)	258 kDa
END OF FILE
[truncated: 7 more columns]
