# Supplementary material for: Evaluation of dynamic changes in interstitial fluid proteome following microdialysis probe insertion trauma in trapezius muscle of healthy women
Source: Sci Rep. 2017 Mar 7;7:43512. doi: 10.1038/srep43512 (PMC5339898; doi:10.1038/srep43512)
Supplement: Supplementary Dataset 2 [file srep43512-s3.xls]

## Sheet: Supplementary S2
#	Identified Proteins (112/265)	Accession Number	Molecular Weight	Protein Grouping Ambiguity	biological adhesion	biological regulation	cell killing	cellular process	developmental process	establishment of localization	growth	immune system process	localization	locomotion	metabolic process	multi-organism process	multicellular organismal process	pigmentation	reproduction	reproductive process	response to stimulus	rhythmic process	viral reproduction	Golgi apparatus	cytoplasm	cytoskeleton	endoplasmic reticulum	endosome	extracellular region	intracellular organelle	membrane	mitochondrion	nucleus	organelle membrane	organelle part	plasma membrane	ribosome	antioxidant activity	auxiliary transport protein activity	binding	catalytic activity	chaperone regulator activity	chemoattractant activity	chemorepellent activity	electron carrier activity	enzyme regulator activity	metallochaperone activity	molecular function	molecular transducer activity
1	Thymosin beta-4 OS=Homo sapiens GN=TMSB4X PE=1 SV=2	TYB4_HUMAN	5 kDa			blood coagulation		actin filament organization		platelet degranulation			platelet degranulation				blood coagulation				blood coagulation				platelet alpha granule lumen	cytoskeleton			extracellular region	cytoskeleton					platelet alpha granule lumen
2	Cluster of Metallothionein-1G OS=Homo sapiens GN=MT1G PE=1 SV=2 (sp|P13640|MT1G_HUMAN)	sp|P13640|MT1G_HUMAN	6 kDa	true		negative regulation of growth		cytokine and chemokine mediated signaling pathway	monocyte differentiation			monocyte differentiation					monocyte differentiation				response to metal ion				perinuclear region of cytoplasm					nucleus			nucleus							drug binding								zinc ion binding
2.1	Metallothionein-1X OS=Homo sapiens GN=MT1X PE=1 SV=1	MT1X_HUMAN	6 kDa	true		negative regulation of growth															response to metal ion				perinuclear region of cytoplasm					nucleus			nucleus							zinc ion binding								zinc ion binding
3	Cluster of Non-histone chromosomal protein HMG-17 OS=Homo sapiens GN=HMGN2 PE=1 SV=3 (HMGN2_HUMAN)	HMGN2_HUMAN	9 kDa	true		positive regulation of transcription from RNA polymerase II promoter		chromatin modification																	cytoplasm					nucleus			nucleus		nucleoplasm					thyroid hormone receptor binding								DNA binding
3.1	Non-histone chromosomal protein HMG-17 OS=Homo sapiens GN=HMGN2 PE=1 SV=3	HMGN2_HUMAN	9 kDa	true																					cytoplasm					nucleus			nucleus		chromatin					DNA binding								DNA binding
4	Small muscular protein OS=Homo sapiens GN=SMPX PE=2 SV=3	SMPX_HUMAN	10 kDa														striated muscle contraction								M band					nucleus	muscle tendon junction		nucleus			muscle tendon junction
5	Tubulin-specific chaperone A OS=Homo sapiens GN=TBCA PE=4 SV=1	E5RIW3_HUMAN (+2)	10 kDa	true
6	Neutrophil defensin 1 OS=Homo sapiens GN=DEFA1 PE=1 SV=1	DEF1_HUMAN (+1)	10 kDa			estrogen receptor signaling pathway	killing of cells of another organism	estrogen receptor signaling pathway				defense response to virus		chemotaxis		killing of cells of another organism					chemotaxis			Golgi lumen	Golgi lumen				extracellular region	Golgi lumen					Golgi lumen
7	Protein S100-P OS=Homo sapiens GN=S100P PE=1 SV=2	S100P_HUMAN	10 kDa					endothelial cell migration					endothelial cell migration	endothelial cell migration							response to organic substance				cytoplasm				extracellular vesicular exosome	nucleus	microvillus membrane		nucleus			microvillus membrane				calcium ion binding								calcium-dependent protein binding
8	SH3 domain-binding glutamic acid-rich-like protein 3 OS=Homo sapiens GN=SH3BGRL3 PE=1 SV=1	SH3L3_HUMAN	10 kDa			positive regulation of GTPase activity		cell redox homeostasis																	cytoplasm				extracellular vesicular exosome	nucleus			nucleus							semaphorin receptor binding	protein disulfide oxidoreductase activity				electron carrier activity	GTPase activator activity		semaphorin receptor binding
9	Protein S100-A12 OS=Homo sapiens GN=S100A12 PE=1 SV=2	S10AC_HUMAN	11 kDa			positive regulation of I-kappaB kinase/NF-kappaB cascade	killing of cells of another organism	xenobiotic metabolic process		cytokine secretion		innate immune response	monocyte chemotaxis	monocyte chemotaxis	xenobiotic metabolic process	defense response to fungus	cytokine secretion				innate immune response				cytosol	cytoskeleton			extracellular region	nucleus	plasma membrane		nucleus			plasma membrane				RAGE receptor binding								copper ion binding
10	Non-histone chromosomal protein HMG-14 OS=Homo sapiens GN=HMGN1 PE=1 SV=3	HMGN1_HUMAN	11 kDa			positive regulation of RNA elongation		establishment or maintenance of chromatin architecture	post-embryonic camera-type eye morphogenesis						pyrimidine dimer repair via nucleotide-excision repair		post-embryonic camera-type eye morphogenesis				pyrimidine dimer repair via nucleotide-excision repair				cytoplasm					chromatin			nucleus		nucleoplasm					DNA binding								chromatin binding
11	Protein S100-A8 OS=Homo sapiens GN=S100A8 PE=1 SV=1	S10A8_HUMAN	11 kDa			positive regulation of cell growth		peptidyl-cysteine S-nitrosylation	caspase activation			innate immune response	sequestering of zinc ion	neutrophil chemotaxis	autophagy	defense response to fungus	cytokine production				innate immune response				cytosol	cytoskeleton			extracellular region	nucleus	plasma membrane		nucleus			plasma membrane				RAGE receptor binding								arachidonic acid binding
12	Apolipoprotein C-III OS=Homo sapiens GN=APOC3 PE=1 SV=1	APOC3_HUMAN	11 kDa			negative regulation of lipoprotein lipase activity		G-protein coupled receptor protein signaling pathway		cholesterol efflux			cholesterol efflux		lipoprotein metabolic process		phototransduction, visible light				phototransduction, visible light				early endosome			early endosome	extracellular region	early endosome										phospholipid binding						lipase inhibitor activity		enzyme regulator activity
13	Cystatin-A OS=Homo sapiens GN=CSTA PE=1 SV=1	CYTA_HUMAN	11 kDa		cell-cell adhesion	negative regulation of peptidase activity		keratinocyte differentiation	keratinocyte differentiation						peptide cross-linking										cytoplasm	cornified envelope			extracellular vesicular exosome	nucleus			nucleus							protein binding, bridging						cysteine protease inhibitor activity		protein binding, bridging
14	Cystatin-B OS=Homo sapiens GN=CSTB PE=1 SV=2	CYTB_HUMAN	11 kDa			negative regulation of peptidase activity											adult locomotory behavior				adult locomotory behavior				cytoplasm				extracellular space	nucleolus			nucleolus		nucleolus					protease binding						endopeptidase inhibitor activity		protease binding
15	Cluster of Acylphosphatase-2 OS=Homo sapiens GN=ACYP2 PE=1 SV=2 (ACYP2_HUMAN)	ACYP2_HUMAN	11 kDa	true				phosphate metabolic process							phosphate metabolic process										mitochondrion					mitochondrion		mitochondrion									acylphosphatase activity							acylphosphatase activity
15.1	Acylphosphatase-2 OS=Homo sapiens GN=ACYP2 PE=1 SV=2	ACYP2_HUMAN	11 kDa	true				phosphate metabolic process							phosphate metabolic process										mitochondrion					mitochondrion		mitochondrion									acylphosphatase activity							acylphosphatase activity
16	Apolipoprotein A-II OS=Homo sapiens GN=APOA2 PE=1 SV=1	APOA2_HUMAN	11 kDa			positive regulation of catalytic activity		triglyceride-rich lipoprotein particle remodeling	organ regeneration	cholesterol efflux			cholesterol efflux		cholesterol metabolic process		organ regeneration				response to drug		viral reproduction		cytosol			early endosome	extracellular region	early endosome					endoplasmic reticulum lumen					protein heterodimerization activity						lipase inhibitor activity		phosphatidylcholine-sterol O-acyltransferase activator activity
17	Cluster of Ig lambda-2 chain C regions OS=Homo sapiens GN=IGLC2 PE=1 SV=1 (LAC2_HUMAN)	LAC2_HUMAN [2]	11 kDa	true		complement activation, classical pathway		phagocytosis, recognition		receptor-mediated endocytosis		complement activation	receptor-mediated endocytosis		complement activation, classical pathway	defense response to bacterium					defense response to bacterium								extracellular region		plasma membrane					plasma membrane				antigen binding								immunoglobulin receptor binding
17.1	Ig lambda-2 chain C regions OS=Homo sapiens GN=IGLC2 PE=1 SV=1	LAC2_HUMAN	11 kDa	true		complement activation, classical pathway		phagocytosis, recognition		receptor-mediated endocytosis		complement activation	receptor-mediated endocytosis		complement activation, classical pathway	defense response to bacterium					defense response to bacterium								extracellular region		plasma membrane					plasma membrane				antigen binding								immunoglobulin receptor binding
17.2	Immunoglobulin lambda-like polypeptide 5 OS=Homo sapiens GN=IGLL5 PE=2 SV=2	sp|B9A064|IGLL5_HUMAN	23 kDa	true		complement activation, classical pathway		phagocytosis, recognition		receptor-mediated endocytosis		innate immune response	receptor-mediated endocytosis		complement activation, classical pathway	defense response to bacterium					defense response to bacterium								immunoglobulin complex, circulating		external side of plasma membrane					external side of plasma membrane				antigen binding								immunoglobulin receptor binding
18	Protein S100-A7 OS=Homo sapiens GN=S100A7 PE=1 SV=4	S10A7_HUMAN	11 kDa			sequestering of metal ion		keratinocyte differentiation	keratinocyte differentiation			innate immune response	sequestering of metal ion			response to lipopolysaccharide	epidermis development				response to lipopolysaccharide				endoplasmic reticulum		endoplasmic reticulum		extracellular region	nucleus	focal adhesion		nucleus			focal adhesion				RAGE receptor binding								calcium ion binding
19	Ig lambda chain V-IV region Hil OS=Homo sapiens PE=1 SV=1	LV403_HUMAN	12 kDa			complement activation, classical pathway		receptor-mediated endocytosis		receptor-mediated endocytosis		immune response	receptor-mediated endocytosis		complement activation, classical pathway						immune response								extracellular region		plasma membrane					plasma membrane				antigen binding								antigen binding
20	Histidine triad nucleotide-binding protein 1 OS=Homo sapiens GN=HINT1 PE=4 SV=1	D6RD60_HUMAN (+3)	12 kDa
21	Ig kappa chain C region OS=Homo sapiens GN=IGKC PE=1 SV=1	IGKC_HUMAN	12 kDa			retina homeostasis		phagocytosis, recognition		receptor-mediated endocytosis		immune response	receptor-mediated endocytosis		complement activation, classical pathway	defense response to bacterium	retina homeostasis				defense response to bacterium								extracellular region		plasma membrane					plasma membrane				antigen binding								immunoglobulin receptor binding
22	High mobility group protein HMG-I/HMG-Y OS=Homo sapiens GN=HMGA1 PE=1 SV=3	sp|P17096|HMGA1_HUMAN	12 kDa			regulation of transcription, DNA-dependent		protein complex assembly							DNA unwinding during replication	response to virus					response to virus		viral reproduction		cytosol					nucleus	focal adhesion		nucleus		nucleoplasm	focal adhesion				ligand-dependent nuclear receptor transcription coactivator activity	DNA-(apurinic or apyrimidinic site) lyase activity							DNA-(apurinic or apyrimidinic site) lyase activity
23	Thioredoxin OS=Homo sapiens GN=TXN PE=1 SV=3	THIO_HUMAN	12 kDa			cell redox homeostasis		cell proliferation				innate immune response	cell motion		protein folding						innate immune response				cytosol				extracellular vesicular exosome	nucleus		mitochondrion	nucleus		nucleoplasm						oxidoreductase activity, acting on sulfur group of donors, disulfide as acceptor							oxidoreductase activity, acting on sulfur group of donors, disulfide as acceptor
24	Protein S100-A11 OS=Homo sapiens GN=S100A11 PE=1 SV=2	S10AB_HUMAN	12 kDa			negative regulation of cell proliferation		signal transduction																	cytoplasm				extracellular space	nucleus			nucleus							calcium ion binding								calcium-dependent protein binding
25	Ig kappa chain V-III region SIE OS=Homo sapiens PE=1 SV=1	KV302_HUMAN (+3)	12 kDa			complement activation, classical pathway		receptor-mediated endocytosis		receptor-mediated endocytosis		immune response	receptor-mediated endocytosis		complement activation, classical pathway						immune response								extracellular region		plasma membrane					plasma membrane				antigen binding								antigen binding
26	Glutaredoxin-1 OS=Homo sapiens GN=GLRX PE=1 SV=2	GLRX1_HUMAN	12 kDa			cell redox homeostasis		nucleobase, nucleoside and nucleotide interconversion							nucleobase, nucleoside and nucleotide interconversion										mitochondrion				extracellular vesicular exosome	nucleus		mitochondrion	nucleus							protein N-terminus binding	glutathione disulfide oxidoreductase activity				electron carrier activity			glutathione disulfide oxidoreductase activity
27	Isoform 2 of Acyl-CoA-binding protein OS=Homo sapiens GN=DBI	sp|P07108-2|ACBP_HUMAN (+4)	12 kDa	true		long-term synaptic potentiation		triacylglycerol metabolic process	lateral ventricle development	transport			transport		triacylglycerol metabolic process		learning or memory				learning or memory			Golgi apparatus	endoplasmic reticulum		endoplasmic reticulum		extracellular vesicular exosome	endoplasmic reticulum		mitochondrion								lipid binding								benzodiazepine receptor binding
28	Isoform 8 of Alpha-endosulfine OS=Homo sapiens GN=ENSA	sp|O43768-8|ENSA_HUMAN	12 kDa			negative regulation of catalytic activity		cell division		transport			transport								response to nutrient				cytoplasm					nucleoplasm			nucleoplasm		nucleoplasm				ion channel inhibitor activity	receptor binding						protein phosphatase type 2A regulator activity		ion channel inhibitor activity
29	Ig kappa chain V-II region TEW OS=Homo sapiens PE=1 SV=1	KV204_HUMAN	12 kDa			complement activation, classical pathway		receptor-mediated endocytosis		receptor-mediated endocytosis		immune response	receptor-mediated endocytosis		complement activation, classical pathway						immune response								extracellular region		plasma membrane					plasma membrane				antigen binding								antigen binding
30	Cluster of Ig heavy chain V-III region BUT OS=Homo sapiens PE=1 SV=1 (HV306_HUMAN)	HV306_HUMAN [2]	12 kDa	true		complement activation, classical pathway		receptor-mediated endocytosis		receptor-mediated endocytosis		immune response	receptor-mediated endocytosis		complement activation, classical pathway						immune response								extracellular region		plasma membrane					plasma membrane				antigen binding								antigen binding
30.1	Ig heavy chain V-III region BUT OS=Homo sapiens PE=1 SV=1	HV306_HUMAN	12 kDa	true		complement activation, classical pathway		receptor-mediated endocytosis		receptor-mediated endocytosis		immune response	receptor-mediated endocytosis		complement activation, classical pathway						immune response								extracellular region		plasma membrane					plasma membrane				antigen binding								antigen binding
30.2	Ig heavy chain V-III region BRO OS=Homo sapiens PE=1 SV=1	HV305_HUMAN	13 kDa	true		complement activation, classical pathway		receptor-mediated endocytosis		receptor-mediated endocytosis		immune response	receptor-mediated endocytosis		complement activation, classical pathway						immune response								extracellular region		plasma membrane					plasma membrane				antigen binding								antigen binding
31	Isoform 2 of Dermcidin OS=Homo sapiens GN=DCD	sp|P81605-2|DCD_HUMAN	12 kDa				killing of cells of another organism									defense response to bacterium					defense response to fungus								extracellular region												peptidase activity							peptidase activity
32	SH3 domain-binding glutamic acid-rich-like protein OS=Homo sapiens GN=SH3BGRL PE=1 SV=1	SH3L1_HUMAN	13 kDa			positive regulation of signal transduction																			cytoplasm				extracellular space	nucleus			nucleus							SH3/SH2 adaptor activity								SH3/SH2 adaptor activity	SH3/SH2 adaptor activity
33	Myotrophin OS=Homo sapiens GN=MTPN PE=1 SV=2	MTPN_HUMAN	13 kDa			positive regulation of cell growth		cell growth	neuron differentiation		cell growth				catecholamine metabolic process		cerebellar granule cell differentiation				skeletal muscle regeneration				perinuclear region of cytoplasm	F-actin capping protein complex			extracellular vesicular exosome	nucleus			nucleus		F-actin capping protein complex					sequence-specific DNA binding								sequence-specific DNA binding
34	Vitronectin V65 subunit (Fragment) OS=Homo sapiens GN=VTN PE=4 SV=2	F5GX75_HUMAN (+1)	13 kDa
35	Protein S100-A9 OS=Homo sapiens GN=S100A9 PE=1 SV=1	S10A9_HUMAN	13 kDa			positive regulation of cell growth		autophagy	caspase activation			innate immune response	sequestering of zinc ion	neutrophil chemotaxis	autophagy	defense response to fungus	cytokine production				innate immune response				cytosol	cytoskeleton			extracellular region	nucleus	plasma membrane		nucleus			plasma membrane		antioxidant activity		RAGE receptor binding								signal transducer activity	signal transducer activity
36	Mth938 domain-containing protein OS=Homo sapiens GN=AAMDC PE=1 SV=1	sp|Q9H7C9|AAMDC_HUMAN	13 kDa			positive regulation of fat cell differentiation																			cytoplasm
37	Beta-2-microglobulin OS=Homo sapiens GN=B2M PE=1 SV=1	B2MG_HUMAN (+1)	14 kDa			positive regulation of protein binding		cytokine and chemokine mediated signaling pathway	T cell differentiation in the thymus			T cell differentiation in the thymus			cellular protein metabolic process	defense response to Gram-positive bacterium	T cell differentiation in the thymus				response to cadmium ion		viral reproduction	ER to Golgi transport vesicle membrane	early endosome membrane			early endosome lumen	extracellular region	phagocytic vesicle membrane	membrane			Golgi membrane	phagocytic vesicle membrane	plasma membrane				glycoprotein binding								glycoprotein binding
38	14 kDa phosphohistidine phosphatase OS=Homo sapiens GN=PHPT1 PE=1 SV=1	sp|Q9NRX4|PHP14_HUMAN	14 kDa			negative regulation of lyase activity		protein amino acid dephosphorylation							protein amino acid dephosphorylation										cytosol				extracellular vesicular exosome										calcium channel inhibitor activity		phosphohistidine phosphatase activity							phosphohistidine phosphatase activity
39	Platelet basic protein OS=Homo sapiens GN=PPBP PE=1 SV=3	CXCL7_HUMAN	14 kDa			blood coagulation		neutrophil degranulation		neutrophil degranulation		neutrophil degranulation	neutrophil degranulation	neutrophil chemotaxis		defense response to bacterium	blood coagulation				defense response to bacterium				platelet alpha granule lumen				extracellular region	platelet alpha granule lumen					platelet alpha granule lumen					CXCR chemokine receptor binding								glucose transmembrane transporter activity
40	Thioredoxin domain-containing protein 17 OS=Homo sapiens GN=TXNDC17 PE=1 SV=1	TXD17_HUMAN	14 kDa			tumor necrosis factor-mediated signaling pathway		tumor necrosis factor-mediated signaling pathway							oxidation reduction										cytosol				extracellular vesicular exosome									peroxidase activity			peroxidase activity							protein-disulfide reductase activity
41	Ubiquitin-conjugating enzyme E2 L3 OS=Homo sapiens GN=UBE2L3 PE=2 SV=1	B4DDG1_HUMAN (+2)	14 kDa
42	GTP-binding nuclear protein Ran OS=Homo sapiens GN=RAN PE=2 SV=1	B4DV51_HUMAN (+4)	15 kDa
43	Fatty acid-binding protein, heart OS=Homo sapiens GN=FABP3 PE=1 SV=4	FABPH_HUMAN	15 kDa			negative regulation of cell proliferation		fatty acid metabolic process							triacylglycerol catabolic process						response to drug				cytosol				extracellular vesicular exosome											cytoskeletal protein binding								icosatetraenoic acid binding
44	Profilin-1 OS=Homo sapiens GN=PFN1 PE=1 SV=2	PROF1_HUMAN	15 kDa		neural tube closure	positive regulation of ATPase activity		protein stabilization	neural tube closure	platelet degranulation			platelet degranulation		protein stabilization		neural tube closure				blood coagulation				cell cortex	cytoskeleton			extracellular vesicular exosome	nucleus	membrane		nucleus			focal adhesion				phosphatidylinositol-4,5-bisphosphate binding								adenyl-nucleotide exchange factor activity
45	Fatty acid-binding protein, epidermal OS=Homo sapiens GN=FABP5 PE=1 SV=3	FABP5_HUMAN (+1)	15 kDa					triacylglycerol catabolic process	epidermis development	glucose transport			glucose transport		phosphatidylcholine biosynthetic process		epidermis development								cytosol				extracellular vesicular exosome	nucleoplasm			nucleoplasm		nucleoplasm					lipid binding								transporter activity
46	Hemoglobin subunit alpha OS=Homo sapiens GN=HBA1 PE=1 SV=2	HBA_HUMAN	15 kDa					receptor-mediated endocytosis		bicarbonate transport			bicarbonate transport		hydrogen peroxide catabolic process						hydrogen peroxide catabolic process				cytosolic small ribosomal subunit				extracellular region	cytosolic small ribosomal subunit	membrane				cytosolic small ribosomal subunit		cytosolic small ribosomal subunit			oxygen binding								oxygen transporter activity
47	Transthyretin OS=Homo sapiens GN=TTR PE=1 SV=1	TTHY_HUMAN	16 kDa					extracellular matrix organization		transport			transport		cellular protein metabolic process		phototransduction, visible light				phototransduction, visible light				cytoplasm				extracellular region											identical protein binding								hormone binding
48	Calmodulin-like protein 5 OS=Homo sapiens GN=CALML5 PE=1 SV=2	CALL5_HUMAN	16 kDa			signal transduction		signal transduction	epidermis development								epidermis development												extracellular vesicular exosome											calcium ion binding								calcium ion binding
49	Protein S100-A1 OS=Homo sapiens GN=S100A1 PE=2 SV=1	Q5T7Y6_HUMAN (+1)	16 kDa
50	Superoxide dismutase [Cu-Zn] OS=Homo sapiens GN=SOD1 PE=1 SV=2	SODC_HUMAN	16 kDa			regulation of GTPase activity		platelet degranulation	embryo implantation	platelet degranulation		thymus development	platelet degranulation		activation of MAPK activity	embryo implantation	ovarian follicle development		ovarian follicle development	embryo implantation	locomotory behavior	ovarian follicle development			lysosome				extracellular region	cytoplasmic vesicle	myelin sheath	mitochondrial intermembrane space	nucleus		mitochondrial matrix	myelin sheath				Rac GTPase binding	superoxide dismutase activity							superoxide dismutase activity
51	Coactosin-like protein OS=Homo sapiens GN=COTL1 PE=1 SV=3	COTL1_HUMAN	16 kDa													defense response to fungus					defense response to fungus				cytoplasm	cytoskeleton			extracellular vesicular exosome	nuclear membrane	nuclear membrane		nuclear membrane	nuclear membrane	nuclear membrane					enzyme binding								enzyme binding
52	Cluster of Hemoglobin subunit beta OS=Homo sapiens GN=HBB PE=1 SV=2 (HBB_HUMAN)	HBB_HUMAN [4]	16 kDa	true		negative regulation of transcription from RNA polymerase II promoter		receptor-mediated endocytosis		nitric oxide transport			nitric oxide transport		hydrogen peroxide catabolic process		blood coagulation				response to hydrogen peroxide				hemoglobin complex				extracellular vesicular exosome											oxygen binding								oxygen transporter activity
52.1	Hemoglobin subunit beta OS=Homo sapiens GN=HBB PE=1 SV=2	HBB_HUMAN	16 kDa	true		positive regulation of nitric oxide biosynthetic process		receptor-mediated endocytosis		nitric oxide transport			nitric oxide transport		hydrogen peroxide catabolic process		blood coagulation				blood coagulation				hemoglobin complex				extracellular vesicular exosome											oxygen binding								oxygen transporter activity
52.2	Hemoglobin subunit delta OS=Homo sapiens GN=HBD PE=1 SV=2	HBD_HUMAN	16 kDa	true		blood coagulation											blood coagulation				blood coagulation				cytosol															oxygen binding								oxygen transporter activity
52.3	Hemoglobin subunit gamma-1 OS=Homo sapiens GN=HBG1 PE=1 SV=2	HBG1_HUMAN (+1)	16 kDa	true		blood coagulation											blood coagulation				blood coagulation				cytosol															oxygen binding								oxygen transporter activity
53	Lysozyme C OS=Homo sapiens GN=LYZ PE=1 SV=1	LYSC_HUMAN	17 kDa			retina homeostasis		cytolysis	cytolysis						cellular protein metabolic process	defense response to bacterium	retina homeostasis				defense response to bacterium								extracellular region											identical protein binding	lysozyme activity							identical protein binding
54	Angiogenin OS=Homo sapiens GN=ANG PE=1 SV=1	ANGI_HUMAN	17 kDa			homeostatic process		actin filament polymerization	oocyte maturation			antibacterial humoral response	cell migration	cell migration	diacylglycerol biosynthetic process	defense response to Gram-positive bacterium	ovarian follicle development		oocyte maturation	oocyte maturation	response to yeast	ovarian follicle development							extracellular region	nucleus			nucleus		nucleolus					peptide binding	ribonuclease activity							copper ion binding
55	6-phosphofructokinase, muscle type (Fragment) OS=Homo sapiens GN=PFKM PE=4 SV=1	F8VNX2_HUMAN (+4)	17 kDa
56	Salivary acidic proline-rich phosphoprotein 1/2 OS=Homo sapiens GN=PRH1 PE=1 SV=2	PRPC_HUMAN	17 kDa																										extracellular space
57	Heat shock protein beta-6 OS=Homo sapiens GN=HSPB6 PE=1 SV=2	HSPB6_HUMAN	17 kDa			regulation of muscle contraction																			cytoplasm					nucleus			nucleus							protein homodimerization activity								protein homodimerization activity
58	Myoglobin OS=Homo sapiens GN=MB PE=1 SV=2	MYG_HUMAN	17 kDa			enucleate erythrocyte differentiation		enucleate erythrocyte differentiation	enucleate erythrocyte differentiation			enucleate erythrocyte differentiation					slow-twitch skeletal muscle fiber contraction				response to hormone stimulus								extracellular vesicular exosome											metal ion binding								oxygen transporter activity
59	Serglycin OS=Homo sapiens GN=SRGN PE=1 SV=3	SRGN_HUMAN	18 kDa			negative regulation of cytokine secretion		platelet activation	biomineral formation	platelet degranulation			maintenance of granzyme B location in T cell secretory granule		protein processing		blood coagulation				blood coagulation			Golgi apparatus	mast cell granule				extracellular region	platelet alpha granule lumen	Golgi membrane			Golgi membrane	Golgi membrane
60	60S ribosomal protein L29 OS=Homo sapiens GN=RPL29 PE=1 SV=2	RL29_HUMAN	18 kDa					SRP-dependent cotranslational protein targeting to membrane	embryo implantation	SRP-dependent cotranslational protein targeting to membrane			SRP-dependent cotranslational protein targeting to membrane		nuclear-transcribed mRNA catabolic process, nonsense-mediated decay	embryo implantation	embryo implantation		embryo implantation	viral transcription			viral transcription		cytosolic large ribosomal subunit					cytosolic large ribosomal subunit	membrane				cytosolic large ribosomal subunit		cytosolic large ribosomal subunit			RNA binding								structural constituent of ribosome
61	Cluster of Ubiquitin-40S ribosomal protein S27a OS=Homo sapiens GN=RPS27A PE=1 SV=2 (RS27A_HUMAN)	RS27A_HUMAN	18 kDa	true		positive regulation of ubiquitin-protein ligase activity during mitotic cell cycle		axon guidance	axon guidance	SRP-dependent cotranslational protein targeting to membrane		innate immune response	axon guidance		anaphase-promoting complex-dependent proteasomal ubiquitin-dependent protein catabolic process		axon guidance		virus assembly	virus assembly	innate immune response	circadian rhythm	virus assembly		cytosol			endosome membrane	extracellular space	endocytic vesicle membrane	myelin sheath		nucleus	endocytic vesicle membrane	endosome membrane	myelin sheath	cytosolic small ribosomal subunit			metal ion binding								metal ion binding
61.1	Ubiquitin-40S ribosomal protein S27a OS=Homo sapiens GN=RPS27A PE=1 SV=2	RS27A_HUMAN	18 kDa	true		positive regulation of ubiquitin-protein ligase activity during mitotic cell cycle		axon guidance	axon guidance	SRP-dependent cotranslational protein targeting to membrane		innate immune response	axon guidance		anaphase-promoting complex-dependent proteasomal ubiquitin-dependent protein catabolic process		axon guidance		virus assembly	virus assembly	innate immune response	circadian rhythm	virus assembly		cytosol			endosome membrane	extracellular space	endocytic vesicle membrane	myelin sheath		nucleus	endocytic vesicle membrane	endosome membrane	myelin sheath	cytosolic small ribosomal subunit			metal ion binding								metal ion binding
62	Cluster of Peptidyl-prolyl cis-trans isomerase A OS=Homo sapiens GN=PPIA PE=1 SV=2 (PPIA_HUMAN)	PPIA_HUMAN	18 kDa	true		positive regulation of protein secretion		platelet activation		platelet degranulation		leukocyte migration	leukocyte migration	leukocyte migration	RNA-dependent DNA replication	entry into host cell	blood coagulation		release of virus from host	release of virus from host	blood coagulation		viral reproduction		cytosol				extracellular region	nucleus	membrane		nucleus			focal adhesion				peptide binding	peptidyl-prolyl cis-trans isomerase activity							peptidyl-prolyl cis-trans isomerase activity
62.1	Peptidyl-prolyl cis-trans isomerase A OS=Homo sapiens GN=PPIA PE=1 SV=2	PPIA_HUMAN	18 kDa	true		blood coagulation		platelet activation		platelet degranulation		leukocyte migration	leukocyte migration	leukocyte migration	RNA-dependent DNA replication	entry into host cell	blood coagulation		release of virus from host	release of virus from host	blood coagulation		viral reproduction		cytosol				extracellular region	nucleus	membrane		nucleus			focal adhesion				peptide binding	peptidyl-prolyl cis-trans isomerase activity							peptidyl-prolyl cis-trans isomerase activity
63	UPF0587 protein C1orf123 OS=Homo sapiens GN=C1orf123 PE=1 SV=1	CA123_HUMAN	18 kDa																										extracellular vesicular exosome
64	Non-secretory ribonuclease OS=Homo sapiens GN=RNASE2 PE=1 SV=2	RNAS2_HUMAN	18 kDa					RNA catabolic process						chemotaxis	RNA catabolic process						chemotaxis				lysosome				extracellular region	lysosome										nucleic acid binding	endonuclease activity							endonuclease activity
65	Cofilin-1 OS=Homo sapiens GN=CFL1 PE=1 SV=3	COF1_HUMAN (+2)	19 kDa	true		blood coagulation		establishment of cell polarity	axon guidance	platelet degranulation		innate immune response	axon guidance	neural crest cell migration	protein amino acid phosphorylation	response to virus	blood coagulation				response to virus				cortical actin cytoskeleton	cortical actin cytoskeleton			extracellular space	nucleus	membrane		nucleus		nuclear matrix	ruffle membrane
66	Cofilin-2 OS=Homo sapiens GN=CFL2 PE=1 SV=1	COF2_HUMAN (+1)	19 kDa	true		positive regulation of actin filament depolymerization		muscle maintenance	sarcomere organization								sarcomere organization								I band	actin cytoskeleton			extracellular space	actin cytoskeleton			nuclear matrix		nuclear matrix
67	Tubulin polymerization-promoting protein family member 3 OS=Homo sapiens GN=TPPP3 PE=1 SV=1	TPPP3_HUMAN	19 kDa					microtubule polymerization																	cytoplasm	microtubule			extracellular vesicular exosome	microtubule					microtubule					tubulin binding								tubulin binding
68	Myosin light chain 6B OS=Homo sapiens GN=MYL6B PE=4 SV=1	F8W1I5_HUMAN (+1)	19 kDa
69	Isoform 2 of Histone H1.0 OS=Homo sapiens GN=H1F0	sp|P07305-2|H10_HUMAN (+1)	19 kDa			DNA fragmentation during apoptosis		cell structure disassembly during apoptosis	apoptosis						DNA fragmentation during apoptosis									Golgi apparatus	Golgi apparatus	actin cytoskeleton				nuclear euchromatin			nucleus		nucleoplasm					chromatin DNA binding								chromatin DNA binding
70	Cathelicidin antimicrobial peptide OS=Homo sapiens GN=CAMP PE=1 SV=1	CAMP_HUMAN (+1)	19 kDa				killing by host of symbiont cells					innate immune response in mucosa				killing by host of symbiont cells					antifungal humoral response				specific granule				extracellular vesicular exosome	specific granule
71	Protein DJ-1 OS=Homo sapiens GN=PARK7 PE=1 SV=2	PARK7_HUMAN	20 kDa			membrane depolarization		mitochondrion organization		dopamine uptake			dopamine uptake		glycolate biosynthetic process		dopamine uptake		single fertilization	single fertilization	detoxification of mercury ion				cytosol		endoplasmic reticulum		extracellular vesicular exosome	chromatin	membrane raft	mitochondrial intermembrane space	nucleus		mitochondrial matrix	plasma membrane		peroxiredoxin activity		mRNA binding	peroxiredoxin activity						superoxide dismutase copper chaperone activity	peroxiredoxin activity
72	Alpha-crystallin B chain OS=Homo sapiens GN=CRYAB PE=1 SV=2	CRYAB_HUMAN (+1)	20 kDa			negative regulation of cell growth		stress-activated MAPK cascade	muscle development						protein folding		lens development in camera-type eye				response to estradiol stimulus			Golgi apparatus	Golgi apparatus	actin filament bundle			extracellular vesicular exosome	Golgi apparatus	myelin sheath	mitochondrion	nucleus		actin filament bundle	myelin sheath				metal ion binding								structural constituent of eye lens
73	Calmodulin (Fragment) OS=Homo sapiens GN=CALM2 PE=4 SV=1	H0Y7A7_HUMAN	21 kDa
74	Lactoylglutathione lyase OS=Homo sapiens GN=GLO1 PE=1 SV=4	sp|Q04760|LGUL_HUMAN	21 kDa			negative regulation of apoptosis		cellular metabolic process	osteoclast differentiation			osteoclast differentiation			carbohydrate metabolic process		osteoclast differentiation								cytosol				extracellular vesicular exosome											zinc ion binding	lactoylglutathione lyase activity							lactoylglutathione lyase activity
75	Cysteine and glycine-rich protein 3 OS=Homo sapiens GN=CSRP3 PE=1 SV=1	CSRP3_HUMAN	21 kDa			regulation of the force of heart contraction		cellular calcium ion homeostasis	blood vessel remodeling				protein localization in organelle				cardiac muscle contraction								Z disc	cytoskeleton				nucleus			nucleus							zinc ion binding								structural constituent of muscle
76	Phosphatidylethanolamine-binding protein 1 OS=Homo sapiens GN=PEBP1 PE=1 SV=3	PEBP1_HUMAN	21 kDa			activation of MAPKK activity		activation of MAPKK activity	axon guidance			innate immune response	axon guidance		activation of MAPKK activity		axon guidance				innate immune response				cytosol				extracellular vesicular exosome	nucleus			nucleus							phosphatidylethanolamine binding						serine-type endopeptidase inhibitor activity		protein kinase binding
77	Myosin light chain 1/3, skeletal muscle isoform OS=Homo sapiens GN=MYL1 PE=1 SV=3	sp|P05976|MYL1_HUMAN	21 kDa					muscle filament sliding		muscle filament sliding			muscle filament sliding				muscle filament sliding								muscle myosin complex	muscle myosin complex				muscle myosin complex					muscle myosin complex					calcium ion binding								structural constituent of muscle
78	Cluster of Histone H1.2 OS=Homo sapiens GN=HIST1H1C PE=1 SV=2 (H12_HUMAN)	H12_HUMAN [3]	21 kDa	true		negative regulation of transcription from RNA polymerase II promoter		nucleosome positioning											spermatogenesis	spermatogenesis									extracellular vesicular exosome	nuclear chromatin			nuclear euchromatin		nuclear euchromatin					chromatin DNA binding								chromatin DNA binding
78.1	Histone H1.2 OS=Homo sapiens GN=HIST1H1C PE=1 SV=2	H12_HUMAN	21 kDa	true		negative regulation of transcription from RNA polymerase II promoter		nucleosome assembly																						nucleus			nucleus		nuclear euchromatin					chromatin DNA binding								chromatin DNA binding
78.2	Histone H1.4 OS=Homo sapiens GN=HIST1H1E PE=1 SV=2	H14_HUMAN	22 kDa	true		negative regulation of transcription from RNA polymerase II promoter		nucleosome assembly																					extracellular vesicular exosome	nucleus			nucleus		nuclear heterochromatin					chromatin DNA binding								chromatin DNA binding
78.3	Histone H1.3 OS=Homo sapiens GN=HIST1H1D PE=1 SV=2	H13_HUMAN	22 kDa	true		negative regulation of transcription from RNA polymerase II promoter		nucleosome assembly																						nuclear chromatin			nuclear euchromatin		nuclear euchromatin					chromatin DNA binding								chromatin DNA binding
79	Troponin I, slow skeletal muscle OS=Homo sapiens GN=TNNI1 PE=1 SV=3	TNNI1_HUMAN	22 kDa	true		regulation of striated muscle contraction		muscle filament sliding	ventricular cardiac muscle morphogenesis	muscle filament sliding			muscle filament sliding				skeletal muscle contraction								troponin complex	troponin complex				troponin complex					troponin complex					metal ion binding								metal ion binding
80	Peptidoglycan recognition protein 1 OS=Homo sapiens GN=PGLYRP1 PE=1 SV=1	PGRP1_HUMAN	22 kDa			negative regulation of inflammatory response		pattern recognition receptor signaling pathway				pattern recognition receptor signaling pathway			peptidoglycan catabolic process	defense response to Gram-positive bacterium					immune response								extracellular region											peptidoglycan binding	N-acetylmuramoyl-L-alanine amidase activity							peptidoglycan receptor activity	peptidoglycan receptor activity
81	Peroxiredoxin-2 OS=Homo sapiens GN=PRDX2 PE=1 SV=5	sp|P32119|PRDX2_HUMAN	22 kDa			negative regulation of NF-kappaB transcription factor activity		activation of MAPK activity	thymus development			T cell proliferation			activation of MAPK activity	response to lipopolysaccharide	thymus development				response to lipopolysaccharide				cytosol				extracellular vesicular exosome	mitochondrion	myelin sheath	mitochondrion				myelin sheath		thioredoxin peroxidase activity			thioredoxin peroxidase activity							thioredoxin peroxidase activity
82	Myosin light chain 3 OS=Homo sapiens GN=MYL3 PE=1 SV=3	MYL3_HUMAN	22 kDa			positive regulation of ATPase activity		muscle filament sliding	skeletal muscle development	muscle filament sliding			muscle filament sliding				muscle filament sliding								muscle myosin complex	muscle myosin complex				muscle myosin complex					muscle myosin complex					actin monomer binding								motor activity
83	Myosin regulatory light chain 2, skeletal muscle isoform (Fragment) OS=Homo sapiens GN=MYLPF PE=4 SV=1	H3BPK4_HUMAN (+1)	22 kDa
84	Flavin reductase (NADPH) OS=Homo sapiens GN=BLVRB PE=1 SV=3	BLVRB_HUMAN	22 kDa					porphyrin metabolic process							heme catabolic process										cytosol				extracellular vesicular exosome	nucleoplasm	plasma membrane		nucleoplasm		nucleoplasm	plasma membrane					biliverdin reductase activity							biliverdin reductase activity
85	Transgelin-2 OS=Homo sapiens GN=TAGLN2 PE=1 SV=3	TAGL2_HUMAN	22 kDa					epithelial cell differentiation	epithelial cell differentiation																				extracellular vesicular exosome
86	Histone H1x OS=Homo sapiens GN=H1FX PE=1 SV=1	H1X_HUMAN	22 kDa					nucleosome assembly																						nucleus			nucleus		nucleolus					DNA binding								DNA binding
87	Histone H1.5 OS=Homo sapiens GN=HIST1H1B PE=1 SV=3	H15_HUMAN	23 kDa	true		positive regulation of cell growth		protein stabilization							protein stabilization														extracellular vesicular exosome	nuclear chromatin			nuclear heterochromatin		nuclear heterochromatin					chromatin DNA binding								histone deacetylase binding
88	40S ribosomal protein S9 OS=Homo sapiens GN=RPS9 PE=1 SV=3	RS9_HUMAN	23 kDa			positive regulation of translational fidelity		SRP-dependent cotranslational protein targeting to membrane		SRP-dependent cotranslational protein targeting to membrane			SRP-dependent cotranslational protein targeting to membrane		nuclear-transcribed mRNA catabolic process, nonsense-mediated decay				viral infectious cycle	viral infectious cycle			viral reproduction		cytosol				extracellular vesicular exosome	nucleus	membrane		nucleolus		nucleolus	focal adhesion	cytosolic small ribosomal subunit			rRNA binding								structural constituent of ribosome
89	Glutathione S-transferase Mu 2 OS=Homo sapiens GN=GSTM2 PE=3 SV=1	E9PEM9_HUMAN (+3)	23 kDa
90	Heat shock protein beta-1 OS=Homo sapiens GN=HSPB1 PE=1 SV=2	HSPB1_HUMAN	23 kDa			negative regulation of protein kinase activity		cell motion					cell motion		regulation of mRNA stability	response to virus	retina homeostasis				response to virus				cytosol	spindle			extracellular space	nucleus	plasma membrane		nucleus		spindle	plasma membrane				protein kinase C binding						protein kinase C inhibitor activity		protein kinase C inhibitor activity
91	Heme-binding protein 2 OS=Homo sapiens GN=HEBP2 PE=1 SV=1	sp|Q9Y5Z4|HEBP2_HUMAN	23 kDa																						mitochondrion				extracellular vesicular exosome	mitochondrion		mitochondrion
92	Neutrophil gelatinase-associated lipocalin OS=Homo sapiens GN=LCN2 PE=3 SV=1	H9KV70_HUMAN (+1)	23 kDa
93	Plasma retinol-binding protein(1-182) OS=Homo sapiens GN=RBP4 PE=2 SV=1	Q5VY30_HUMAN (+1)	23 kDa
94	Hepatoma-derived growth factor OS=Homo sapiens GN=HDGF PE=2 SV=1	A8K8G0_HUMAN (+3)	23 kDa
95	Rho GDP-dissociation inhibitor 2 OS=Homo sapiens GN=ARHGDIB PE=1 SV=3	GDIR2_HUMAN	23 kDa			regulation of catalytic activity		cell motion	multicellular organismal development			immune response	cell motion				multicellular organismal development				immune response				cytoplasm	cytoskeleton			extracellular vesicular exosome	cytoskeleton	membrane										GTPase activity					GTPase activator activity		GTPase activity
96	Glutathione S-transferase P OS=Homo sapiens GN=GSTP1 PE=1 SV=2	GSTP1_HUMAN	23 kDa			negative regulation of MAP kinase activity		xenobiotic metabolic process	central nervous system development						xenobiotic metabolic process		central nervous system development				response to reactive oxygen species				cytosol				extracellular space	nucleus		mitochondrion	nucleus							JUN kinase binding	glutathione transferase activity					kinase regulator activity		glutathione transferase activity
97	Adenylate kinase OS=Homo sapiens GN=AK1 PE=2 SV=1	Q5T9B7_HUMAN	23 kDa
98	Ras-related protein Rab-7a OS=Homo sapiens GN=RAB7A PE=1 SV=1	RAB7A_HUMAN	23 kDa			bone resorption		protein to membrane docking	bone resorption	protein targeting to lysosome		antigen processing and presentation of exogenous peptide antigen via MHC class II	protein targeting to lysosome		epidermal growth factor ligand processing		bone resorption		release of virus from host	release of virus from host			release of virus from host	Golgi apparatus	vacuolar membrane			late endosome membrane	extracellular vesicular exosome	phagocytic vesicle	pre-autophagosomal structure membrane			melanosome membrane	late endosome membrane					GDP binding	GTPase activity							GTPase activity
99	Alpha-1-acid glycoprotein 1 OS=Homo sapiens GN=ORM1 PE=1 SV=1	A1AG1_HUMAN	24 kDa	true		regulation of immune system process				transport			transport								inflammatory response								extracellular region
100	Alpha-1-acid glycoprotein 2 OS=Homo sapiens GN=ORM2 PE=1 SV=2	A1AG2_HUMAN	24 kDa	true		regulation of immune system process				transport			transport								acute-phase response								extracellular space
101	Cluster of Isoform 3 of PDZ and LIM domain protein 5 OS=Homo sapiens GN=PDLIM5 (sp|Q96HC4-3|PDLI5_HUMAN)	sp|Q96HC4-3|PDLI5_HUMAN	24 kDa	true		regulation of synaptogenesis		regulation of synaptogenesis									regulation of synaptogenesis								Z disc	actin cytoskeleton				actin cytoskeleton	cell junction				postsynaptic density	cell junction				zinc ion binding								protein kinase C binding
101.1	Isoform 3 of PDZ and LIM domain protein 5 OS=Homo sapiens GN=PDLIM5	sp|Q96HC4-3|PDLI5_HUMAN	24 kDa	true		regulation of synaptogenesis		regulation of synaptogenesis									regulation of synaptogenesis								Z disc	actin cytoskeleton				actin cytoskeleton	cell junction				postsynaptic density	cell junction				zinc ion binding								protein kinase C binding
102	High mobility group protein B2 OS=Homo sapiens GN=HMGB2 PE=1 SV=2	HMGB2_HUMAN	24 kDa	true		positive regulation of nuclease activity		cell chemotaxis	V(D)J recombination			V(D)J recombination	cell chemotaxis	cell chemotaxis	transcription, DNA-dependent	defense response to Gram-positive bacterium	male gonad development		spermatid nucleus differentiation	spermatid nucleus differentiation	response to lipopolysaccharide				perinuclear region of cytoplasm				extracellular space	nucleus			nucleus		nucleolus					chromatin binding			chemoattractant activity					transcription factor activity
103	High mobility group protein B1 OS=Homo sapiens GN=HMGB1 PE=1 SV=3	HMGB1_HUMAN (+2)	25 kDa	true		elevation of cytosolic calcium ion concentration		elevation of cytosolic calcium ion concentration	V(D)J recombination			V(D)J recombination	dendritic cell chemotaxis	dendritic cell chemotaxis	autophagy		neurite development				inflammatory response to antigenic stimulus				cytosol			early endosome	extracellular region	condensed chromosome	plasma membrane		nucleus		nucleoplasm	plasma membrane				chromatin binding	lyase activity		chemoattractant activity					transcription factor activity
104	Peptidyl-prolyl cis-trans isomerase FKBP3 OS=Homo sapiens GN=FKBP3 PE=1 SV=1	FKBP3_HUMAN	25 kDa					protein peptidyl-prolyl isomerization							protein peptidyl-prolyl isomerization										endoplasmic reticulum membrane		endoplasmic reticulum membrane			nucleus	endoplasmic reticulum membrane		nucleus	endoplasmic reticulum membrane	endoplasmic reticulum membrane					FK506 binding	peptidyl-prolyl cis-trans isomerase activity							peptidyl-prolyl cis-trans isomerase activity	receptor activity
105	Isoform Short of Eukaryotic translation initiation factor 4H OS=Homo sapiens GN=EIF4H	sp|Q15056-2|IF4H_HUMAN (+1)	25 kDa			regulation of translational initiation		translational initiation							translation								viral reproduction		perinuclear region of cytoplasm						membrane									RNA binding								translation factor activity, nucleic acid binding
106	Growth factor receptor-bound protein 2 OS=Homo sapiens GN=GRB2 PE=1 SV=1	sp|P62993|GRB2_HUMAN	25 kDa			activation of MAPKK activity		receptor internalization	anatomical structure formation	receptor internalization		innate immune response	receptor internalization	leukocyte migration	receptor internalization		axon guidance				DNA damage response, signal transduction		viral reproduction	Golgi apparatus	endosome			endosome	extracellular vesicular exosome	nucleolus	vesicle membrane		nucleus	vesicle membrane	vesicle membrane	cell-cell junction				SH3/SH2 adaptor activity								SH3/SH2 adaptor activity	SH3/SH2 adaptor activity
END OF FILE
[truncated: 7 more columns]
